# Supplementary material for: Poly[dichloridobis[μ-1-(4-pyridylmeth­yl)-1H-1,2,4-triazole]copper(II)]
Source: Acta Crystallogr Sect E Struct Rep Online. 2009 Feb 28;65(Pt 3):m340. doi: 10.1107/S160053680900645X (PMC2968461; doi:10.1107/S160053680900645X)
Supplement: Supplementary file 2 [file e-65-0m340-Isup2.hkl]

# 
# h,k,l, Fc-squared, Fo-squared, sigma(Fo-squared) and status flag 
# 
data_I
_shelx_title ' R21 in P2(1)/n' 
_shelx_refln_list_code          4 
_shelx_F_calc_maximum      121.23 
_exptl_crystal_F_000       462.00 
_reflns_d_resolution_high  0.7703 
 
loop_ 
 _symmetry_equiv_pos_as_xyz 
 'x, y, z' 
 '-x+1/2, y+1/2, -z+1/2' 
 '-x, -y, -z' 
 'x-1/2, -y-1/2, z-1/2' 
 
_cell_length_a     7.5112 
_cell_length_b    16.0876 
_cell_length_c     8.3390 
_cell_angle_alpha  90.000 
_cell_angle_beta  116.469 
_cell_angle_gamma  90.000 
 
_shelx_F_squared_multiplier     1.000 
 
loop_ 
 _refln_index_h 
 _refln_index_k 
 _refln_index_l 
 _refln_F_squared_calc 
 _refln_F_squared_meas 
 _refln_F_squared_sigma 
 _refln_observed_status 
   2   0   0     3429.35     3427.18     25.15 o 
   4   0   0      388.14      418.26     11.23 o 
   6   0   0       94.45      104.02      8.41 o 
   8   0   0      202.49      196.17     12.84 o 
   2   1   0      470.05      540.04      6.00 o 
   3   1   0     3252.89     3574.05     64.53 o 
   4   1   0      123.23      136.64      5.41 o 
   5   1   0     1766.49     1599.67     16.93 o 
   6   1   0        0.71        2.42      3.22 o 
   7   1   0      171.55      205.38     21.27 o 
   8   1   0       16.59       28.81      6.10 o 
   1   2   0      604.25      555.08      2.55 o 
   2   2   0     3802.21     3639.56     15.72 o 
   3   2   0        0.98       20.13      3.15 o 
   4   2   0       51.58       61.03      4.04 o 
   5   2   0      169.90      213.32      6.92 o 
   6   2   0       90.04       73.23      5.47 o 
   7   2   0        2.60        3.20      2.35 o 
   8   2   0      276.19      270.65      8.90 o 
   1   3   0       78.99       64.34      2.08 o 
   2   3   0     1472.02     1541.76     19.19 o 
   3   3   0     1890.40     1929.35     12.52 o 
   4   3   0      565.91      555.50      9.01 o 
   5   3   0     2559.82     2497.82     29.87 o 
   6   3   0       69.42       58.45      3.88 o 
   7   3   0      225.76      265.33      7.52 o 
   8   3   0      144.11      182.18      7.65 o 
   0   4   0     1174.16     1262.64     10.16 o 
   1   4   0     1531.41     1597.73      9.89 o 
   2   4   0     3769.78     3476.85     11.74 o 
   3   4   0       79.91       60.15      2.36 o 
   4   4   0      646.79      707.57     13.75 o 
   5   4   0       24.61       63.06      3.86 o 
   6   4   0      822.43      789.63     10.51 o 
   7   4   0       73.40       84.55      5.40 o 
   8   4   0      135.32      107.59      6.50 o 
   1   5   0      255.02      325.48      2.89 o 
   2   5   0      605.04      588.20      4.67 o 
   3   5   0     4717.99     4885.46     20.61 o 
   4   5   0      134.83      111.67      6.16 o 
   5   5   0     1161.06     1125.87     11.46 o 
   6   5   0      510.73      456.38      8.13 o 
   7   5   0      227.94      239.17     11.64 o 
   8   5   0        4.99       12.02      3.33 o 
   0   6   0       33.14       37.60      1.61 o 
   1   6   0     1635.38     1754.93      6.42 o 
   2   6   0     1956.80     1817.98     11.63 o 
   3   6   0     2464.41     2421.40     11.60 o 
   4   6   0     1276.21     1300.84      9.61 o 
   5   6   0       92.42       93.21      4.24 o 
   6   6   0      148.77      144.34      5.13 o 
   7   6   0        4.78        2.77      1.85 o 
   8   6   0       87.87       76.64      5.35 o 
   1   7   0     2394.83     2590.56     12.19 o 
   2   7   0      260.37      210.48      2.78 o 
   3   7   0     1171.74     1082.63     10.59 o 
   4   7   0      231.89      268.45      4.58 o 
   5   7   0      707.55      687.99      8.94 o 
   6   7   0      743.48      694.96     18.66 o 
   7   7   0        2.59        4.55      2.54 o 
   8   7   0       86.43       97.49      7.58 o 
   0   8   0     1630.97     1870.70     11.80 o 
   1   8   0      236.37      242.64      3.59 o 
   2   8   0      874.46      862.36      5.85 o 
   3   8   0     1046.54      986.57      7.72 o 
   4   8   0     1325.92     1363.90      9.60 o 
   5   8   0       13.37       17.88      3.21 o 
   6   8   0        6.90       15.47      2.75 o 
   7   8   0       41.27       49.19      4.13 o 
   8   8   0       41.25       34.48      8.48 o 
   1   9   0     1553.55     1483.33      9.18 o 
   2   9   0      832.83      838.92      4.39 o 
   3   9   0      888.25      918.95     10.04 o 
   4   9   0       39.28       33.90      2.33 o 
   5   9   0      152.83      164.40      4.26 o 
   6   9   0       28.47       22.31      4.45 o 
   7   9   0       45.40       53.06      8.53 o 
   0  10   0      528.33      549.21      4.93 o 
   1  10   0      105.37      101.33      2.88 o 
   2  10   0      837.95      874.22      8.46 o 
   3  10   0       86.32       75.07      2.18 o 
   4  10   0      403.41      397.76      5.16 o 
   5  10   0       70.92       60.59      4.86 o 
   6  10   0      211.16      217.16      8.23 o 
   7  10   0       43.39       50.31      5.94 o 
   1  11   0     3311.81     3279.96     20.40 o 
   2  11   0      303.50      303.96      4.86 o 
   3  11   0      155.21      151.10      4.03 o 
   4  11   0        4.63        2.34      1.94 o 
   5  11   0       46.22       37.35      3.60 o 
   6  11   0        0.35        6.26      9.58 o 
   7  11   0      106.10      104.64      9.28 o 
   0  12   0      257.93      230.01      4.55 o 
   1  12   0      271.49      278.26      4.25 o 
   2  12   0      676.67      680.42      8.71 o 
   3  12   0        0.20        1.84      1.46 o 
   4  12   0      472.56      466.04      7.11 o 
   5  12   0        5.95        4.28      1.99 o 
   6  12   0      395.59      390.44     11.88 o 
   7  12   0       48.67       51.80      6.73 o 
   1  13   0      313.12      292.08      5.76 o 
   2  13   0       58.26       56.06      2.72 o 
   3  13   0        6.63        7.47      1.58 o 
   4  13   0        2.08        8.83      2.47 o 
   5  13   0        1.61        3.09      2.08 o 
   6  13   0        0.62       11.79      6.45 o 
   0  14   0       11.71       13.50      2.90 o 
   1  14   0       37.63       28.18      3.00 o 
   2  14   0       26.84       20.48      2.16 o 
   3  14   0      157.56      147.56      4.46 o 
   4  14   0      651.99      652.52      9.44 o 
   5  14   0        0.04        4.08      3.48 o 
   6  14   0      247.76      278.17     20.67 o 
   1  15   0     1168.22     1195.71     12.32 o 
   2  15   0       19.81       18.01      3.21 o 
   3  15   0       99.17       87.61      3.98 o 
   4  15   0       72.89       64.18      3.82 o 
   5  15   0       59.03       62.87      6.99 o 
   6  15   0        1.14        8.32      4.78 o 
   0  16   0      152.67      144.28      7.07 o 
   1  16   0       83.12       88.45      4.81 o 
   2  16   0      399.03      389.31      8.76 o 
   3  16   0       10.57       13.72      2.80 o 
   4  16   0      558.91      571.98     10.30 o 
   5  16   0        1.86        1.02      4.77 o 
   1  17   0      840.09      863.51     11.55 o 
   2  17   0       12.45        8.51      2.04 o 
   3  17   0       57.75       55.82      4.49 o 
   4  17   0       53.19       56.83      6.49 o 
   5  17   0       12.04        8.30      4.50 o 
   0  18   0      473.88      503.19     14.61 o 
   1  18   0       69.94       71.60      5.91 o 
   2  18   0      185.21      179.02      7.70 o 
   3  18   0      167.03      176.59     11.49 o 
   4  18   0      209.10      203.48      9.56 o 
   1  19   0      371.70      371.40      8.40 o 
   2  19   0        8.78       13.41      2.86 o 
   3  19   0      178.12      181.63      9.42 o 
   0  20   0       72.59       54.98      6.70 o 
   1  20   0        0.11        5.28      2.36 o 
   2  20   0      210.21      208.25      9.78 o 
  -9   0   1       18.89        0.94      4.00 o 
  -7   0   1       85.81       91.09      8.60 o 
  -5   0   1     1765.12     1814.98     28.56 o 
  -3   0   1    14697.75    14498.05     99.06 o 
  -1   0   1     3469.14     3681.20     20.60 o 
   1   0   1     5594.00     5194.24     33.46 o 
   3   0   1      862.13      918.91     15.11 o 
   5   0   1     2132.43     2114.66     34.02 o 
   7   0   1      465.53      520.58     18.31 o 
  -9   1   1       19.75        9.50      2.33 o 
  -8   1   1      196.32      208.18      6.33 o 
  -7   1   1       14.54       18.22      2.97 o 
  -6   1   1      619.28      593.80      9.31 o 
  -5   1   1       72.55       93.88      5.01 o 
  -4   1   1      792.66      918.25     11.29 o 
  -3   1   1      323.51      367.01      8.32 o 
  -2   1   1        4.50        8.43      2.38 o 
  -1   1   1     1856.77     1926.05      8.20 o 
   0   1   1     2364.79     2665.39      9.26 o 
   1   1   1     6369.27     6340.54     42.52 o 
   2   1   1    10505.02    10345.99     54.84 o 
   3   1   1      936.43      955.02     10.95 o 
   4   1   1     1414.61     1336.93     16.55 o 
   5   1   1        1.66       11.89      4.05 o 
   6   1   1       31.65       30.58      4.66 o 
   7   1   1        2.11       13.78      7.68 o 
   8   1   1       12.52        7.83      5.23 o 
  -9   2   1       24.14        7.13      2.56 o 
  -8   2   1       20.44       30.62      3.99 o 
  -7   2   1       70.27       58.77      4.43 o 
  -6   2   1      491.98      501.78      8.17 o 
  -5   2   1      488.97      466.27      7.02 o 
  -4   2   1       10.40       18.63      2.91 o 
  -3   2   1     4593.47     4442.68     19.41 o 
  -2   2   1        0.27        4.87      1.68 o 
  -1   2   1      668.70      809.78      4.80 o 
   0   2   1      322.00      243.94      1.66 o 
   1   2   1      901.70     1061.24      9.12 o 
   2   2   1        4.58       15.25      3.20 o 
   3   2   1      220.00      288.65      6.19 o 
   4   2   1       12.71       26.74      3.88 o 
   5   2   1      775.36      702.42     35.28 o 
   6   2   1        4.91       12.96      4.95 o 
   7   2   1      353.75      384.28     12.22 o 
   8   2   1       19.04        7.14      3.07 o 
  -9   3   1        8.18        2.98      2.00 o 
  -8   3   1      205.89      243.41      9.63 o 
  -7   3   1      176.86      158.68      6.29 o 
  -6   3   1      720.80      716.25      9.77 o 
  -5   3   1      142.19      127.53      4.43 o 
  -4   3   1      236.70      256.72      9.83 o 
  -3   3   1       47.63       53.17      2.52 o 
  -2   3   1       37.51       30.44      1.16 o 
  -1   3   1     5521.42     5647.34     15.51 o 
   0   3   1     3054.30     3378.57     17.39 o 
   1   3   1     2120.00     1893.50      7.96 o 
   2   3   1     5056.00     4909.73     28.15 o 
   3   3   1      605.89      610.30     13.68 o 
   4   3   1      529.20      478.63      9.29 o 
   5   3   1       45.26       56.04      5.30 o 
   6   3   1      125.00      129.22      6.66 o 
   7   3   1        2.17       11.92      3.49 o 
   8   3   1       35.52       20.39      4.39 o 
  -8   4   1       12.74       17.20      3.90 o 
  -7   4   1      137.80      158.34      5.86 o 
  -6   4   1      146.68      132.95      4.85 o 
  -5   4   1      576.02      539.86      7.86 o 
  -4   4   1      661.33      676.76      7.61 o 
  -3   4   1     5001.31     5109.05     24.10 o 
  -2   4   1      835.51      794.26      4.42 o 
  -1   4   1     7618.19     8216.90     33.43 o 
   0   4   1      556.54      450.30      2.45 o 
   1   4   1     1315.63     1276.41     10.23 o 
   2   4   1      144.86      196.95      3.52 o 
   3   4   1      648.23      699.27      7.54 o 
   4   4   1      153.37      135.51     10.32 o 
   5   4   1      679.33      655.32     20.99 o 
   6   4   1      167.38      193.22      6.54 o 
   7   4   1      589.84      641.64     17.03 o 
   8   4   1        4.57        3.57      2.67 o 
  -8   5   1      276.82      302.97     12.29 o 
  -7   5   1       93.74       96.78      4.96 o 
  -6   5   1      510.52      520.31      8.47 o 
  -5   5   1       59.78       53.04      3.26 o 
  -4   5   1      333.97      366.36      5.69 o 
  -3   5   1      230.02      280.46      3.36 o 
  -2   5   1     1480.38     1520.52      7.21 o 
  -1   5   1     7900.59     7734.24     24.45 o 
   0   5   1     8579.26     8877.78     30.16 o 
   1   5   1     1201.13     1134.33      6.96 o 
   2   5   1     1869.85     1888.75      9.15 o 
   3   5   1      287.66      275.08      4.28 o 
   4   5   1      747.16      750.61      7.82 o 
   5   5   1       81.96       85.90      4.21 o 
   6   5   1       26.84       36.51      3.61 o 
   7   5   1       92.12       77.42      5.78 o 
   8   5   1       88.55       67.90      5.37 o 
  -8   6   1       10.11        2.26      1.87 o 
  -7   6   1      184.04      209.25      8.55 o 
  -6   6   1      739.76      729.43     15.87 o 
  -5   6   1      314.41      296.59      5.96 o 
  -4   6   1      568.38      568.72     10.84 o 
  -3   6   1      878.05      854.57      7.61 o 
  -2   6   1      381.53      472.10      3.70 o 
  -1   6   1     6607.83     6713.15     19.89 o 
   0   6   1      119.12      150.16      1.68 o 
   1   6   1     2309.93     2225.88     10.09 o 
   2   6   1      283.46      250.13      3.13 o 
   3   6   1      312.32      310.49      4.70 o 
   4   6   1      829.03      789.20      8.99 o 
   5   6   1      357.09      341.34      6.98 o 
   6   6   1        5.16        9.05      3.69 o 
   7   6   1       54.44       60.46      5.16 o 
  -8   7   1      130.33      135.38      6.58 o 
  -7   7   1        0.02        7.56      2.54 o 
  -6   7   1      429.95      400.04     10.91 o 
  -5   7   1       23.46       27.46      2.75 o 
  -4   7   1      508.68      473.83      5.56 o 
  -3   7   1      124.04      120.01      3.60 o 
  -2   7   1     1773.20     1669.91      8.04 o 
  -1   7   1     5997.70     6266.05     29.58 o 
   0   7   1     5351.27     5282.96     42.81 o 
   1   7   1        0.06        7.65      0.88 o 
   2   7   1     1571.01     1512.55      9.29 o 
   3   7   1      168.88      162.95      3.59 o 
   4   7   1      270.82      285.38      6.70 o 
   5   7   1      154.69      144.32      5.12 o 
   6   7   1      138.91      153.40      5.83 o 
   7   7   1        6.56        5.37      2.02 o 
  -8   8   1        1.17        1.48      2.11 o 
  -7   8   1      402.96      449.49      9.12 o 
  -6   8   1       10.99       17.84      4.50 o 
  -5   8   1      267.70      252.69      8.16 o 
  -4   8   1     1292.10     1310.97      8.69 o 
  -3   8   1      325.82      328.56      4.42 o 
  -2   8   1      304.50      307.37      3.38 o 
  -1   8   1     1209.23     1134.14      7.20 o 
   0   8   1     1003.80     1011.00      8.95 o 
   1   8   1     2073.18     2001.48     11.19 o 
   2   8   1      400.34      453.39      4.20 o 
   3   8   1      983.91      928.85     11.78 o 
   4   8   1      396.15      365.08      6.00 o 
   5   8   1      161.54      148.44      4.39 o 
   6   8   1      139.96      143.08      5.44 o 
   7   8   1        0.79        5.23      2.62 o 
  -8   9   1       23.40        6.75      7.30 o 
  -7   9   1        3.60        8.81      2.73 o 
  -6   9   1      314.60      287.46      7.04 o 
  -5   9   1      624.11      604.34      7.99 o 
  -4   9   1      382.03      374.32      4.65 o 
  -3   9   1       66.98       52.69      1.96 o 
  -2   9   1     1806.25     1762.80     13.94 o 
  -1   9   1      129.47      122.20      2.04 o 
   0   9   1       38.42       24.89      4.45 o 
   1   9   1      603.79      559.86      5.77 o 
   2   9   1      129.26      114.11      2.28 o 
   3   9   1       10.40       18.98      1.75 o 
   4   9   1      297.51      291.99      6.56 o 
   5   9   1       10.43       10.33      2.15 o 
   6   9   1       31.94       37.03      7.35 o 
   7   9   1        1.06        7.45      4.18 o 
  -8  10   1        2.62        3.15      2.73 o 
  -7  10   1      498.36      521.82     12.65 o 
  -6  10   1      245.54      227.84      9.89 o 
  -5  10   1      600.28      597.76      7.01 o 
  -4  10   1       74.90       88.74      2.84 o 
  -3  10   1       82.40       88.20      2.41 o 
  -2  10   1        2.59        2.33      1.09 o 
  -1  10   1      437.69      434.18      4.08 o 
   0  10   1      813.17      790.51      7.29 o 
   1  10   1     1263.48     1219.41     10.08 o 
   2  10   1      146.83      134.97      7.34 o 
   3  10   1     1257.94     1233.63      9.88 o 
   4  10   1      569.82      551.90     15.99 o 
   5  10   1       51.38       56.11      4.33 o 
   6  10   1       17.34       15.25      3.96 o 
   7  10   1        0.63        4.85      4.49 o 
  -7  11   1       14.35       13.43      3.62 o 
  -6  11   1      387.30      360.05     10.41 o 
  -5  11   1        4.18        2.98      3.21 o 
  -4  11   1     1967.89     1943.77     12.47 o 
  -3  11   1       74.70       67.44      2.18 o 
  -2  11   1     3245.65     3248.35     22.08 o 
  -1  11   1       55.64       52.71      2.01 o 
   0  11   1      258.49      256.90      4.11 o 
   1  11   1      418.72      390.52      5.24 o 
   2  11   1      264.58      266.88      5.04 o 
   3  11   1       22.76       25.50      2.80 o 
   4  11   1      395.25      385.37      8.66 o 
   5  11   1      130.75      122.63      5.88 o 
   6  11   1      369.64      396.30     13.29 o 
  -7  12   1      506.65      551.13     23.23 o 
  -6  12   1       28.49       27.30      6.02 o 
  -5  12   1      435.84      443.43      7.22 o 
  -4  12   1      217.07      191.79      4.67 o 
  -3  12   1      273.34      275.32      5.14 o 
  -2  12   1       89.14       91.60      3.00 o 
  -1  12   1      421.47      448.16      3.50 o 
   0  12   1      103.17      104.88      3.86 o 
   1  12   1      859.00      875.22      7.72 o 
   2  12   1       43.97       63.95      3.23 o 
   3  12   1     1384.87     1387.47     11.15 o 
   4  12   1        0.93        3.75      2.76 o 
   5  12   1       47.34       55.57      4.45 o 
   6  12   1       71.10       53.17      6.13 o 
  -7  13   1       27.01       26.28      5.89 o 
  -6  13   1        2.35        3.41      2.90 o 
  -5  13   1       42.91       44.63      3.97 o 
  -4  13   1     1222.33     1255.70     10.85 o 
  -3  13   1       30.10       29.12      2.58 o 
  -2  13   1      783.01      820.67      7.36 o 
  -1  13   1      166.72      158.97      7.06 o 
   0  13   1      292.12      315.94      4.81 o 
   1  13   1      165.22      156.72      3.86 o 
   2  13   1      271.34      234.95      4.85 o 
   3  13   1        0.37        4.21      2.03 o 
   4  13   1      204.88      203.85      5.63 o 
   5  13   1      178.75      169.99      6.60 o 
   6  13   1      166.81      179.78      7.13 o 
  -6  14   1        1.74        6.65      3.02 o 
  -5  14   1      152.16      157.31      6.76 o 
  -4  14   1        4.38        1.60      2.09 o 
  -3  14   1       48.64       50.13      2.76 o 
  -2  14   1       55.07       59.86      3.97 o 
  -1  14   1      244.08      256.17      7.27 o 
   0  14   1       16.72       22.76      3.77 o 
   1  14   1     1404.95     1473.38     10.22 o 
   2  14   1        1.01        3.90      1.71 o 
   3  14   1      201.39      212.42      5.40 o 
   4  14   1      105.69      107.41      4.67 o 
   5  14   1       50.80       57.60      4.45 o 
   6  14   1       56.66       49.67      6.80 o 
  -6  15   1        1.61        5.40      3.94 o 
  -5  15   1        0.13        9.49      3.59 o 
  -4  15   1      791.08      821.18     16.05 o 
  -3  15   1        2.90        8.18      2.56 o 
  -2  15   1     2089.66     2124.83     26.49 o 
  -1  15   1      170.05      172.80      5.52 o 
   0  15   1      673.41      680.80      8.43 o 
   1  15   1        2.28        6.54      2.80 o 
   2  15   1      149.40      155.38      7.45 o 
   3  15   1       10.65       10.07      2.09 o 
   4  15   1      115.96      108.42      4.87 o 
   5  15   1        2.00        6.89      3.09 o 
  -5  16   1      144.37      129.50      9.18 o 
  -4  16   1       97.24      101.89      7.50 o 
  -3  16   1      145.21      140.28      5.65 o 
  -2  16   1        6.93        8.14      2.68 o 
  -1  16   1      686.09      674.94     10.01 o 
   0  16   1        2.62        2.40      2.26 o 
   1  16   1     1307.18     1339.64     20.76 o 
   2  16   1       26.93       25.16      3.71 o 
   3  16   1      419.99      408.43      9.68 o 
   4  16   1       45.33       48.26      4.64 o 
   5  16   1       34.02       38.09      6.30 o 
  -5  17   1        0.97        3.47      3.73 o 
  -4  17   1      169.41      157.50      9.01 o 
  -3  17   1        1.18        1.28      3.59 o 
  -2  17   1      704.10      779.75     18.62 o 
  -1  17   1       66.41       72.45      3.88 o 
   0  17   1      238.50      227.31      5.71 o 
   1  17   1      227.64      228.88      6.66 o 
   2  17   1      147.03      151.65      6.44 o 
   3  17   1        0.93        2.28      2.54 o 
   4  17   1       16.61       13.51      2.96 o 
  -4  18   1       31.57       28.22      6.40 o 
  -3  18   1       90.27       94.26      7.27 o 
  -2  18   1        1.89        6.68      3.14 o 
  -1  18   1       76.20       77.09      4.25 o 
   0  18   1       26.74       22.42      3.89 o 
   1  18   1      507.74      545.51      9.80 o 
   2  18   1       65.50       76.85      5.20 o 
   3  18   1      212.79      228.81      8.37 o 
  -3  19   1        6.19       10.27      3.96 o 
  -2  19   1      175.96      183.41      9.45 o 
  -1  19   1      173.93      194.32      6.23 o 
   0  19   1       49.16       39.29      5.69 o 
   1  19   1       31.14       21.71      3.25 o 
   2  19   1      177.22      193.05      7.31 o 
   3  19   1        4.27        9.19      3.86 o 
  -2  20   1        5.44        4.76      4.33 o 
  -1  20   1       22.54       18.13      3.30 o 
   0  20   1       84.88       86.39      5.17 o 
   1  20   1       95.59       77.32      4.60 o 
  -8   0   2       73.18       98.48      6.67 o 
  -6   0   2      522.75      512.24      9.46 o 
  -4   0   2     3869.61     4033.11     25.15 o 
  -2   0   2        4.05       10.47      1.29 o 
   0   0   2    12981.60    13907.04     58.38 o 
   2   0   2     3482.31     3611.73     33.30 o 
   4   0   2     2691.85     2718.60     33.47 o 
   6   0   2       14.22       15.08      5.78 o 
  -9   1   2      173.38      160.41      7.23 o 
  -8   1   2        6.33        3.75      1.95 o 
  -7   1   2        3.94       10.53      2.23 o 
  -6   1   2       29.98       37.02      4.20 o 
  -5   1   2      482.70      503.75      6.21 o 
  -4   1   2       14.78       10.64      2.00 o 
  -3   1   2     3271.55     3166.64     18.93 o 
  -2   1   2       13.16       19.98      1.13 o 
  -1   1   2     9057.49    10245.03     27.84 o 
   0   1   2     5547.29     5800.10     28.43 o 
   1   1   2     5289.22     4994.85     32.87 o 
   2   1   2      395.55      476.44      5.99 o 
   3   1   2       89.05      108.05      5.26 o 
   4   1   2       18.10       37.57      4.94 o 
   5   1   2        2.52        0.84      3.95 o 
   6   1   2       70.74       49.96      6.16 o 
   7   1   2       87.32       70.49      6.80 o 
  -9   2   2       55.57       64.50      4.71 o 
  -8   2   2      162.62      185.57      5.43 o 
  -7   2   2        5.47        9.48      2.42 o 
  -6   2   2      566.15      543.27      8.79 o 
  -5   2   2        1.44        6.32      1.89 o 
  -4   2   2      661.34      612.62      6.97 o 
  -3   2   2      838.95      999.20      5.91 o 
  -2   2   2       27.97       29.16      0.91 o 
  -1   2   2     1953.97     1978.67     11.60 o 
   0   2   2     4032.24     3961.78     15.95 o 
   1   2   2       83.60       89.13      5.14 o 
   2   2   2     2289.18     2309.49     14.38 o 
   3   2   2      612.71      644.92      9.85 o 
   4   2   2      811.66      756.42     18.97 o 
   5   2   2       55.42       49.95      5.26 o 
   6   2   2        9.79       20.12      4.76 o 
   7   2   2       10.01       23.20      5.38 o 
  -9   3   2      148.43      142.10      8.77 o 
  -8   3   2       87.90       96.08      4.70 o 
  -7   3   2       80.49       65.49      4.56 o 
  -6   3   2       81.11       96.12      6.11 o 
  -5   3   2      300.36      303.15      6.00 o 
  -4   3   2      816.56      740.77      8.66 o 
  -3   3   2      400.28      318.01      6.75 o 
  -2   3   2       98.48      104.05      2.10 o 
  -1   3   2     2632.16     2701.17     10.32 o 
   0   3   2     2079.49     2103.88      8.44 o 
   1   3   2      310.24      225.86      7.52 o 
   2   3   2        2.06        2.52      1.66 o 
   3   3   2        5.34       30.21      2.66 o 
   4   3   2      435.94      442.22     18.00 o 
   5   3   2       27.59       27.44      7.44 o 
   6   3   2      262.45      252.62     13.70 o 
   7   3   2      183.91      167.52      8.87 o 
  -9   4   2        7.63       16.92      5.42 o 
  -8   4   2       26.56       38.42      8.39 o 
  -7   4   2       45.44       41.09      3.84 o 
  -6   4   2     3199.44     3207.68     23.11 o 
  -5   4   2       45.31       32.28      3.08 o 
  -4   4   2     1879.03     1990.81     17.11 o 
  -3   4   2      524.29      545.13      8.84 o 
  -2   4   2      670.70      651.54      3.16 o 
  -1   4   2     1282.67     1215.69     10.19 o 
   0   4   2      343.75      353.79      3.23 o 
   1   4   2     1320.84     1266.61      9.71 o 
   2   4   2     1301.37     1278.76     10.32 o 
   3   4   2      963.99      966.91     12.04 o 
   4   4   2      827.69      774.65     11.71 o 
   5   4   2       12.84       10.72      6.74 o 
   6   4   2      211.85      244.05      8.96 o 
   7   4   2        0.43        9.59      3.25 o 
  -9   5   2      123.64       97.18      6.24 o 
  -8   5   2      440.81      465.53     12.86 o 
  -7   5   2      510.75      487.40     16.88 o 
  -6   5   2      161.08      166.27      5.08 o 
  -5   5   2      635.19      690.37      8.66 o 
  -4   5   2     1400.39     1347.21     11.02 o 
  -3   5   2     2191.65     2160.42     11.66 o 
  -2   5   2      556.84      558.82      3.54 o 
  -1   5   2      881.49      802.57      4.44 o 
   0   5   2      427.46      429.30      3.69 o 
   1   5   2      303.51      235.08      3.30 o 
   2   5   2      371.38      316.94      5.08 o 
   3   5   2      259.12      258.82      5.63 o 
   4   5   2       71.88       67.77      4.15 o 
   5   5   2      124.33      109.58     12.82 o 
   6   5   2       86.23      101.28      5.54 o 
   7   5   2      143.61      139.79      7.63 o 
  -9   6   2       17.50       25.93      3.82 o 
  -8   6   2      148.71      154.19      8.00 o 
  -7   6   2      104.59       94.21      4.83 o 
  -6   6   2      627.36      595.73      8.67 o 
  -5   6   2       38.04       52.69      4.32 o 
  -4   6   2     1824.81     1883.82     23.32 o 
  -3   6   2      136.77      110.35      2.19 o 
  -2   6   2      728.54      674.53      4.45 o 
  -1   6   2      278.27      361.27      5.47 o 
   0   6   2      715.14      629.39      4.28 o 
   1   6   2     2272.68     2243.18     10.15 o 
   2   6   2      789.79      753.74     11.35 o 
   3   6   2       85.97      106.97      3.34 o 
   4   6   2      406.07      364.28      8.76 o 
   5   6   2      173.34      150.85      5.66 o 
   6   6   2      148.80      170.65      9.12 o 
   7   6   2       79.29       98.53      6.11 o 
  -8   7   2       66.55       67.93      7.46 o 
  -7   7   2       97.63       98.32      6.81 o 
  -6   7   2        2.45        5.72      4.10 o 
  -5   7   2     1263.34     1337.68     15.15 o 
  -4   7   2     1655.31     1652.93     12.87 o 
  -3   7   2      517.12      426.27      4.71 o 
  -2   7   2     1472.92     1612.00     10.28 o 
  -1   7   2     4350.28     4590.06     19.96 o 
   0   7   2       92.81      108.25      2.52 o 
   1   7   2     2683.88     2741.19     13.20 o 
   2   7   2     1075.19      988.13      9.00 o 
   3   7   2      281.76      259.64      4.90 o 
   4   7   2      144.24      143.23      6.77 o 
   5   7   2      643.35      688.41     13.36 o 
   6   7   2       19.69       31.48      4.53 o 
   7   7   2       24.57       14.83      3.75 o 
  -8   8   2      109.28      129.06      6.28 o 
  -7   8   2      246.67      238.78      6.87 o 
  -6   8   2        2.44        9.04      3.02 o 
  -5   8   2      225.46      207.88      6.16 o 
  -4   8   2      916.49      903.66      6.78 o 
  -3   8   2      278.48      247.02      3.55 o 
  -2   8   2     2036.28     2050.12      9.98 o 
  -1   8   2        0.30       20.94     15.77 o 
   0   8   2     6877.72     6815.89     39.53 o 
   1   8   2     1500.97     1478.32     10.09 o 
   2   8   2      367.09      394.42      5.08 o 
   3   8   2       14.07       10.20      2.26 o 
   4   8   2      448.20      423.56     10.69 o 
   5   8   2      343.10      324.78      6.41 o 
   6   8   2       89.34       91.82      5.30 o 
   7   8   2        0.89       -0.66      3.78 o 
  -8   9   2       47.16       53.06      6.57 o 
  -7   9   2      215.51      225.97      6.66 o 
  -6   9   2       16.23       13.62      2.68 o 
  -5   9   2      136.82      157.86      4.76 o 
  -4   9   2       21.09       33.29      2.00 o 
  -3   9   2     1259.15     1295.91      8.97 o 
  -2   9   2      225.95      212.50      7.67 o 
  -1   9   2     1663.44     1734.84     10.51 o 
   0   9   2       71.25       97.58      2.72 o 
   1   9   2      910.11      943.32      5.92 o 
   2   9   2      108.90       84.80      2.50 o 
   3   9   2      962.35      968.16      9.47 o 
   4   9   2        1.64        2.68      1.55 o 
   5   9   2      240.80      261.08      7.52 o 
   6   9   2      175.82      175.64      9.03 o 
  -8  10   2       28.18       31.53     10.61 o 
  -7  10   2      147.69      154.87      7.79 o 
  -6  10   2       96.93       92.99      4.68 o 
  -5  10   2       30.35       29.82      2.53 o 
  -4  10   2      284.65      270.42      4.08 o 
  -3  10   2     1526.79     1528.96     15.40 o 
  -2  10   2     3866.15     4020.72     20.98 o 
  -1  10   2       29.01       33.02      1.59 o 
   0  10   2     5368.44     5267.17     26.51 o 
   1  10   2      341.40      344.69      5.08 o 
   2  10   2      372.34      367.73      4.39 o 
   3  10   2       65.87       61.80      3.53 o 
   4  10   2       49.82       51.72      4.35 o 
   5  10   2        0.47        7.40      2.63 o 
   6  10   2      151.86      135.60      8.09 o 
  -8  11   2       10.77       11.24      4.84 o 
  -7  11   2      408.73      420.07     13.32 o 
  -6  11   2        8.72       12.57      3.88 o 
  -5  11   2     2344.74     2396.70     18.15 o 
  -4  11   2        0.77        3.67      1.85 o 
  -3  11   2     1070.37     1115.36      6.93 o 
  -2  11   2        6.19       12.63      1.57 o 
  -1  11   2     2001.68     2060.37      9.71 o 
   0  11   2      221.08      239.73      4.12 o 
   1  11   2      985.16     1035.33      8.59 o 
   2  11   2       16.72       19.65      2.43 o 
   3  11   2     1140.29     1173.63     15.37 o 
   4  11   2       44.73       41.82      3.92 o 
   5  11   2      540.55      588.57     12.43 o 
   6  11   2       23.48       12.67      7.01 o 
  -7  12   2       37.18       35.60      4.99 o 
  -6  12   2      272.66      242.33     13.78 o 
  -5  12   2        4.52        8.43      3.16 o 
  -4  12   2      359.28      335.47      5.41 o 
  -3  12   2      290.54      298.34      5.17 o 
  -2  12   2     3701.87     3812.33     17.27 o 
  -1  12   2       10.69        9.00      1.82 o 
   0  12   2     1119.73     1105.14      9.63 o 
   1  12   2       83.52       85.09      3.47 o 
   2  12   2      539.15      529.36      6.96 o 
   3  12   2       83.53       74.44      4.13 o 
   4  12   2       12.03       13.52      2.94 o 
   5  12   2       15.42       15.33      4.18 o 
   6  12   2      113.13       88.19      7.01 o 
  -7  13   2      528.14      524.22     13.71 o 
  -6  13   2        2.60        1.23      2.65 o 
  -5  13   2     1149.84     1214.18     13.95 o 
  -4  13   2        3.01        1.77      3.33 o 
  -3  13   2      505.02      516.18      6.23 o 
  -2  13   2       24.65       34.63      2.44 o 
  -1  13   2      215.63      205.31      4.16 o 
   0  13   2        0.04        1.86      1.39 o 
   1  13   2      218.25      236.05      4.74 o 
   2  13   2      294.44      305.31      5.72 o 
   3  13   2      515.51      528.66      7.88 o 
   4  13   2       58.79       57.17      7.60 o 
   5  13   2      205.81      221.53      7.94 o 
  -7  14   2        4.66        6.36      6.34 o 
  -6  14   2      130.53      141.03      8.11 o 
  -5  14   2       12.26       12.10      2.88 o 
  -4  14   2      386.60      376.83      7.99 o 
  -3  14   2      241.64      230.85      6.40 o 
  -2  14   2      314.15      326.03     10.16 o 
  -1  14   2        1.78        2.39      1.95 o 
   0  14   2     1146.73     1167.00     21.48 o 
   1  14   2        9.90        7.73      1.96 o 
   2  14   2      144.14      142.64      4.95 o 
   3  14   2       92.88       86.46      3.97 o 
   4  14   2       10.26        7.93      2.74 o 
   5  14   2        2.72        7.74      2.94 o 
  -6  15   2        0.26        9.36      2.67 o 
  -5  15   2     1061.00     1100.35     21.03 o 
  -4  15   2        0.02       -1.23      3.26 o 
  -3  15   2      501.34      475.43     16.46 o 
  -2  15   2       80.49       69.43      5.70 o 
  -1  15   2       29.03       26.09      5.60 o 
   0  15   2       12.95       13.99      2.83 o 
   1  15   2      645.14      682.46      9.96 o 
   2  15   2        9.22        9.78      2.10 o 
   3  15   2     1200.46     1225.96     17.02 o 
   4  15   2       24.80       16.25      3.20 o 
   5  15   2      127.68      128.61      6.23 o 
  -6  16   2        6.47        2.63      5.55 o 
  -5  16   2        0.19       -2.67      3.67 o 
  -4  16   2      298.70      289.39     10.53 o 
  -3  16   2      163.87      159.47      8.94 o 
  -2  16   2      879.74      878.00     15.46 o 
  -1  16   2        0.25        5.04      2.12 o 
   0  16   2      879.76      891.45     10.08 o 
   1  16   2       94.33       88.00      7.90 o 
   2  16   2      683.97      680.62     10.82 o 
   3  16   2       84.63       81.10      7.61 o 
   4  16   2       62.01       55.47      4.54 o 
  -5  17   2      256.16      256.28     10.47 o 
  -4  17   2        2.45        3.08      4.16 o 
  -3  17   2      196.08      203.64      9.97 o 
  -2  17   2       35.98       36.52      5.75 o 
  -1  17   2      113.82      115.11      4.56 o 
   0  17   2       17.42       14.01      2.72 o 
   1  17   2      376.15      372.10      9.00 o 
   2  17   2        0.15        1.73      2.52 o 
   3  17   2      551.77      568.69     13.77 o 
   4  17   2       55.28       50.25      5.49 o 
  -4  18   2       53.57       50.54      6.96 o 
  -3  18   2       45.26       49.58     11.33 o 
  -2  18   2      501.18      527.08     13.34 o 
  -1  18   2       12.05       11.62      3.29 o 
   0  18   2      553.88      559.97     12.38 o 
   1  18   2      111.43      105.10      6.07 o 
   2  18   2      133.47      123.60      6.34 o 
   3  18   2       30.62       26.62      3.97 o 
  -4  19   2       54.35       48.19      6.30 o 
  -3  19   2      375.93      352.85     17.21 o 
  -2  19   2      132.93      133.67      8.66 o 
  -1  19   2      221.55      207.10     12.91 o 
   0  19   2        0.08        4.84      1.99 o 
   1  19   2       71.50       55.26      5.09 o 
   2  19   2       56.45       52.42      4.42 o 
  -2  20   2      313.85      298.20      8.99 o 
  -1  20   2        0.83       -0.82      3.05 o 
   0  20   2       29.59       20.99      4.87 o 
   1  20   2       93.60      100.97      5.30 o 
  -9   0   3      553.74      582.68     23.42 o 
  -7   0   3     1892.55     1879.42     18.22 o 
  -5   0   3      178.39      211.36      5.64 o 
  -3   0   3      143.45      133.58      4.01 o 
  -1   0   3     3181.95     3069.82     16.75 o 
   1   0   3    13686.76    13611.68     68.43 o 
   3   0   3      145.49      111.53      6.79 o 
   5   0   3       15.38       16.66      6.33 o 
   7   0   3        0.46        2.27      4.30 o 
  -9   1   3        6.05        9.72      2.63 o 
  -8   1   3       80.36       75.30      4.15 o 
  -7   1   3       50.08       56.71      3.59 o 
  -6   1   3     1006.84      978.12      8.57 o 
  -5   1   3       51.10       68.48      2.53 o 
  -4   1   3     2121.88     2018.80     14.21 o 
  -3   1   3       28.83       39.25      1.99 o 
  -2   1   3     5395.39     5369.67     17.69 o 
  -1   1   3     1826.38     1904.27      9.55 o 
   0   1   3       29.78       27.63      1.46 o 
   1   1   3      171.10      190.51      4.23 o 
   2   1   3       11.43       33.52      3.09 o 
   3   1   3       42.74       44.87      7.09 o 
   4   1   3      463.34      406.93     11.17 o 
   5   1   3        8.57        8.38      3.41 o 
   6   1   3      168.91      212.43     10.71 o 
   7   1   3        0.03        5.34      3.67 o 
  -9   2   3      313.65      326.62     10.18 o 
  -8   2   3       58.97       48.99      3.58 o 
  -7   2   3     1136.05     1108.49     10.14 o 
  -6   2   3        1.94        7.41      1.86 o 
  -5   2   3       16.85       36.43      2.21 o 
  -4   2   3      654.04      721.48      6.54 o 
  -3   2   3      430.08      501.15      5.90 o 
  -2   2   3      690.67      712.30      3.38 o 
  -1   2   3     3538.16     3660.95     13.74 o 
   0   2   3        6.81        6.07      1.47 o 
   1   2   3      501.38      425.38      5.92 o 
   2   2   3      172.02      172.10      5.95 o 
   3   2   3      388.13      366.97      8.22 o 
   4   2   3      257.28      248.03      8.23 o 
   5   2   3       24.19       13.86      4.64 o 
   6   2   3        1.26       14.73      7.28 o 
   7   2   3        0.34        3.52      3.97 o 
  -9   3   3       29.82       19.54      3.46 o 
  -8   3   3       16.81       18.14      2.89 o 
  -7   3   3      671.22      662.64      8.43 o 
  -6   3   3      428.17      408.40      6.04 o 
  -5   3   3       30.04       31.95      3.42 o 
  -4   3   3     3857.96     3828.09     29.07 o 
  -3   3   3      122.11      114.44      1.35 o 
  -2   3   3     2508.10     2451.46      8.45 o 
  -1   3   3     1154.40     1017.41      6.29 o 
   0   3   3       50.86       39.28      2.17 o 
   1   3   3        3.91       10.06      2.05 o 
   2   3   3        3.39        5.75      2.23 o 
   3   3   3       41.15       37.94      3.23 o 
   4   3   3      382.37      341.17     16.42 o 
   5   3   3       16.91        9.96      3.71 o 
   6   3   3      212.24      223.65     14.50 o 
   7   3   3        3.93        2.40      3.63 o 
  -9   4   3      234.62      292.11     12.50 o 
  -8   4   3        3.44        3.54      2.24 o 
  -7   4   3      470.39      467.01      8.21 o 
  -6   4   3     1076.49     1055.56      9.97 o 
  -5   4   3      871.70      912.82      7.60 o 
  -4   4   3      179.94      179.00      2.84 o 
  -3   4   3     1362.41     1372.42      9.23 o 
  -2   4   3       50.17       43.64      2.03 o 
  -1   4   3     4019.73     4207.87     15.64 o 
   0   4   3      388.14      336.12      5.33 o 
   1   4   3     1994.11     1903.69     13.23 o 
   2   4   3      123.95      118.81      4.27 o 
   3   4   3      625.57      600.10      8.48 o 
   4   4   3      323.14      314.60      8.78 o 
   5   4   3       19.61       11.35      4.12 o 
   6   4   3        0.31        5.01      3.71 o 
   7   4   3       42.39       19.01      4.64 o 
  -9   5   3        7.67        8.33      3.12 o 
  -8   5   3       44.02       51.34      5.37 o 
  -7   5   3       24.02       14.17      3.31 o 
  -6   5   3      404.78      408.96      7.45 o 
  -5   5   3      131.05      131.91      4.46 o 
  -4   5   3     3318.83     3451.52     15.58 o 
  -3   5   3     1352.62     1414.18      9.24 o 
  -2   5   3     4199.11     4500.33     18.93 o 
  -1   5   3     1949.74     1883.08     10.17 o 
   0   5   3      504.30      456.07      4.37 o 
   1   5   3        0.00        5.19      2.38 o 
   2   5   3      153.74      175.07      4.49 o 
   3   5   3      291.50      260.92      6.07 o 
   4   5   3      716.19      704.77     11.98 o 
   5   5   3       12.95        1.74      3.19 o 
   6   5   3       51.06       47.16      6.45 o 
  -9   6   3       76.26       79.13      5.51 o 
  -8   6   3        7.63        7.79      2.61 o 
  -7   6   3      183.57      163.89      5.58 o 
  -6   6   3      345.06      349.50      8.24 o 
  -5   6   3      724.20      737.53     14.14 o 
  -4   6   3      180.91      208.27      4.09 o 
  -3   6   3     1995.84     1961.57     11.58 o 
  -2   6   3      808.36      818.52      5.24 o 
  -1   6   3     1597.84     1646.42      9.60 o 
   0   6   3       13.72        7.28      1.05 o 
   1   6   3     1393.39     1389.19     11.20 o 
   2   6   3      500.25      513.21      7.15 o 
   3   6   3      432.82      449.50     12.43 o 
   4   6   3      213.32      202.10      5.81 o 
   5   6   3      106.37      102.85      6.51 o 
   6   6   3       14.51       32.02      3.89 o 
  -9   7   3        2.77        3.62      2.04 o 
  -8   7   3      109.48      112.59      8.94 o 
  -7   7   3       58.16       60.23      4.27 o 
  -6   7   3      145.60      138.41      4.93 o 
  -5   7   3      437.74      418.27      6.85 o 
  -4   7   3     2244.87     2192.01     13.22 o 
  -3   7   3      235.92      210.58      5.43 o 
  -2   7   3      429.99      401.81      3.61 o 
  -1   7   3     1919.23     1843.94      9.05 o 
   0   7   3     1901.14     1881.95     10.17 o 
   1   7   3      220.38      198.79      3.36 o 
   2   7   3     1960.26     1989.53     12.89 o 
   3   7   3      414.96      397.77      7.42 o 
   4   7   3      127.74      113.49      4.79 o 
   5   7   3       16.87        8.78      2.45 o 
   6   7   3      144.62      126.66      6.29 o 
  -8   8   3       40.76       59.95      4.47 o 
  -7   8   3      122.68      104.87      5.19 o 
  -6   8   3      848.28      839.85     10.43 o 
  -5   8   3      702.85      689.54      9.35 o 
  -4   8   3        7.60       10.70      1.58 o 
  -3   8   3     1665.72     1627.90     11.31 o 
  -2   8   3       40.23       36.56      1.98 o 
  -1   8   3       55.92       50.41      2.70 o 
   0   8   3       84.18      108.44      2.37 o 
   1   8   3     1683.63     1746.53     12.72 o 
   2   8   3      104.80      110.08      3.80 o 
   3   8   3      360.25      353.90     10.64 o 
   4   8   3      121.89      118.65      4.35 o 
   5   8   3      235.70      244.25      7.03 o 
   6   8   3       10.15        3.39      2.62 o 
  -8   9   3       95.98       99.95      5.40 o 
  -7   9   3       32.02       30.70      4.14 o 
  -6   9   3      595.74      608.73     12.08 o 
  -5   9   3        0.16       10.21      2.10 o 
  -4   9   3        6.00        9.66      2.30 o 
  -3   9   3      203.26      190.81      3.15 o 
  -2   9   3      283.58      291.70      3.63 o 
  -1   9   3     1791.33     1802.79     12.64 o 
   0   9   3      772.01      732.20      6.60 o 
   1   9   3       21.66       17.49      1.67 o 
   2   9   3     1276.56     1270.23      9.84 o 
   3   9   3      201.46      188.69      4.57 o 
   4   9   3      124.42      113.63      5.39 o 
   5   9   3       66.15      103.44      5.99 o 
   6   9   3        1.27        6.43      4.02 o 
  -8  10   3        6.62       12.56      8.98 o 
  -7  10   3       58.55       52.03      5.26 o 
  -6  10   3       28.77       26.91      3.45 o 
  -5  10   3     1882.28     1939.69     14.63 o 
  -4  10   3      133.99      112.65      3.62 o 
  -3  10   3      960.74      954.74      6.20 o 
  -2  10   3      346.22      352.67      4.01 o 
  -1  10   3      312.46      293.72      4.10 o 
   0  10   3        0.42        3.83      0.81 o 
   1  10   3      488.66      496.65      6.14 o 
   2  10   3      270.44      250.45      4.79 o 
   3  10   3      274.46      253.75      6.98 o 
   4  10   3        3.92        4.87      3.08 o 
   5  10   3      151.83      165.16      9.38 o 
   6  10   3        9.70        3.33      4.11 o 
  -8  11   3      353.67      398.61     11.88 o 
  -7  11   3       29.76       19.41      4.01 o 
  -6  11   3      569.43      597.72     12.29 o 
  -5  11   3      109.62      125.64      3.95 o 
  -4  11   3      521.75      469.97      6.69 o 
  -3  11   3        1.39        5.67      1.20 o 
  -2  11   3      380.89      396.59      4.21 o 
  -1  11   3      277.78      262.93      4.45 o 
   0  11   3     2753.35     2759.19     15.86 o 
   1  11   3        0.02        2.38      1.10 o 
   2  11   3     1588.70     1645.43     13.88 o 
   3  11   3        2.15        5.36      2.63 o 
   4  11   3       52.50       60.61      4.52 o 
   5  11   3        4.78       13.33      2.76 o 
  -7  12   3      137.65      135.57      7.45 o 
  -6  12   3       22.15       15.90      4.62 o 
  -5  12   3     1005.19     1085.46     25.91 o 
  -4  12   3       12.26        9.42      1.92 o 
  -3  12   3     1731.64     1734.51     10.52 o 
  -2  12   3        5.86        9.43      1.33 o 
  -1  12   3     1009.15      982.93      9.34 o 
   0  12   3      215.53      221.56      4.67 o 
   1  12   3        2.40       10.33      3.76 o 
   2  12   3      414.77      397.33      6.53 o 
   3  12   3      395.75      373.03      8.37 o 
   4  12   3       24.74       21.98      3.80 o 
   5  12   3      211.51      221.35      8.17 o 
  -7  13   3        8.41       13.33      4.37 o 
  -6  13   3       72.26       77.99      7.93 o 
  -5  13   3      109.84      110.67      6.02 o 
  -4  13   3        8.72        7.70      2.79 o 
  -3  13   3       33.24       22.08      2.89 o 
  -2  13   3      165.58      189.58      3.99 o 
  -1  13   3      381.45      363.97      5.03 o 
   0  13   3     1422.21     1418.24     10.31 o 
   1  13   3       48.35       44.87      2.93 o 
   2  13   3      231.11      233.58      5.57 o 
   3  13   3       67.60       69.09      3.94 o 
   4  13   3       60.63       67.93      5.03 o 
   5  13   3        3.66        5.04      4.17 o 
  -7  14   3        2.78        7.29      3.89 o 
  -6  14   3       65.68       65.40      7.00 o 
  -5  14   3      203.72      217.91      6.72 o 
  -4  14   3        1.50        4.36      3.52 o 
  -3  14   3     1509.32     1534.58     19.52 o 
  -2  14   3      110.01      121.45      6.87 o 
  -1  14   3      288.28      283.25      6.29 o 
   0  14   3       26.81       29.24      2.62 o 
   1  14   3       80.04       84.04      3.75 o 
   2  14   3        1.09        3.72      3.45 o 
   3  14   3       28.87       24.09      3.77 o 
   4  14   3       30.82       23.14      6.20 o 
  -6  15   3       33.32       23.78      3.85 o 
  -5  15   3       10.06        2.94      4.35 o 
  -4  15   3       18.24       13.60      4.01 o 
  -3  15   3        8.22        5.96      9.64 o 
  -2  15   3      980.09      998.81     15.86 o 
  -1  15   3       72.47       62.89      3.37 o 
   0  15   3     1278.97     1333.74     11.78 o 
   1  15   3       37.76       37.61      2.95 o 
   2  15   3      616.25      614.28     11.22 o 
   3  15   3       11.22       13.75      2.36 o 
   4  15   3      103.83      115.69      6.40 o 
  -6  16   3       67.49       73.25      7.54 o 
  -5  16   3      120.98       92.60      7.61 o 
  -4  16   3        3.78        1.35      5.20 o 
  -3  16   3      953.40     1021.93     16.56 o 
  -2  16   3       62.39       62.98      6.52 o 
  -1  16   3      979.63      961.82     12.72 o 
   0  16   3        7.75        6.72      2.25 o 
   1  16   3       14.36       13.63      2.74 o 
   2  16   3       49.73       44.73      4.46 o 
   3  16   3      249.43      215.06      8.45 o 
  -5  17   3        1.96        6.51      4.78 o 
  -4  17   3        3.35        7.71      3.68 o 
  -3  17   3       36.48       50.64      6.13 o 
  -2  17   3      375.54      405.17     12.51 o 
  -1  17   3       11.25        7.23      2.40 o 
   0  17   3      424.11      432.94      8.79 o 
   1  17   3        0.69        3.72      1.73 o 
   2  17   3      236.11      236.16      8.27 o 
   3  17   3        3.27        6.23      2.62 o 
  -4  18   3      107.95      115.64      8.42 o 
  -3  18   3      291.54      296.48     11.26 o 
  -2  18   3      146.82      144.29      9.29 o 
  -1  18   3      153.22      153.00      6.79 o 
   0  18   3       57.04       44.32      5.09 o 
   1  18   3       48.73       44.23      4.20 o 
   2  18   3       79.89       78.25      5.19 o 
  -3  19   3       38.22       43.19      6.10 o 
  -2  19   3      144.03      137.48      6.54 o 
  -1  19   3        2.53        3.91      2.59 o 
   0  19   3       93.94       85.07      6.24 o 
   1  19   3       13.57       15.76      4.57 o 
  -1  20   3       51.32       45.67      5.05 o 
  -8   0   4       17.32       17.42      8.66 o 
  -6   0   4       14.91       19.64      2.65 o 
  -4   0   4     5085.37     5106.70     49.36 o 
  -2   0   4     9645.97     9632.59    111.19 o 
   0   0   4     6897.13     6874.33     39.42 o 
   2   0   4      427.09      431.52     12.93 o 
   4   0   4      360.08      299.50     13.15 o 
   6   0   4      156.96      117.03     11.64 o 
  -9   1   4       81.31       83.39      6.68 o 
  -8   1   4       78.25       76.90      3.91 o 
  -7   1   4     1106.75     1120.10      9.73 o 
  -6   1   4        0.30        2.48      1.51 o 
  -5   1   4     2350.89     2338.34     15.75 o 
  -4   1   4      553.10      625.61      6.10 o 
  -3   1   4     1139.50     1160.05      7.32 o 
  -2   1   4        0.07       11.08      2.12 o 
  -1   1   4      695.08      760.16      4.89 o 
   0   1   4     1634.95     1744.64     18.83 o 
   1   1   4     2622.61     2642.52     17.78 o 
   2   1   4      250.29      237.68      6.98 o 
   3   1   4     1850.33     1910.22     23.13 o 
   4   1   4       23.69       22.03      5.08 o 
   5   1   4      237.80      268.27     10.03 o 
   6   1   4        0.46        6.11      4.72 o 
  -9   2   4        2.28        3.73      3.41 o 
  -8   2   4      105.37       90.10      5.92 o 
  -7   2   4       38.82       38.83      4.64 o 
  -6   2   4       14.43       13.29      3.57 o 
  -5   2   4      275.84      250.95      4.80 o 
  -4   2   4     1707.09     1600.99      9.27 o 
  -3   2   4      510.13      616.90      4.90 o 
  -2   2   4     5241.70     5296.12     18.57 o 
  -1   2   4      515.01      597.25      4.51 o 
   0   2   4     1022.03      933.79      8.98 o 
   1   2   4      976.49      949.86      9.96 o 
   2   2   4       10.12       15.49      2.98 o 
   3   2   4       52.92       69.90      6.31 o 
   4   2   4       79.61       57.78      5.82 o 
   5   2   4       56.45       61.56      9.16 o 
   6   2   4       83.84       79.32      7.70 o 
  -9   3   4      102.43      126.11      6.37 o 
  -8   3   4      113.37      107.67      5.66 o 
  -7   3   4     1142.95     1104.22     15.40 o 
  -6   3   4       40.70       36.05      2.36 o 
  -5   3   4     3756.56     3903.13     19.21 o 
  -4   3   4     1117.86     1052.50      6.81 o 
  -3   3   4      155.65      152.46      2.56 o 
  -2   3   4      167.07      180.56      3.16 o 
  -1   3   4      467.27      453.55      4.70 o 
   0   3   4        2.17       11.57      3.48 o 
   1   3   4      846.64      862.17     21.13 o 
   2   3   4        0.74       -0.97      2.35 o 
   3   3   4      614.83      576.91      9.27 o 
   4   3   4        0.64        2.71      4.61 o 
   5   3   4       84.71      116.12      7.11 o 
   6   3   4        3.42       12.91      5.58 o 
  -9   4   4       70.90       75.06      5.36 o 
  -8   4   4       90.61       90.60      5.90 o 
  -7   4   4       40.34       43.88      4.30 o 
  -6   4   4     1737.26     1741.25     23.77 o 
  -5   4   4       10.36        9.44      2.17 o 
  -4   4   4     1499.34     1492.31     13.59 o 
  -3   4   4      253.36      231.57      3.84 o 
  -2   4   4     5157.16     5183.47     21.63 o 
  -1   4   4      687.67      749.04      4.80 o 
   0   4   4     1442.25     1410.18     11.46 o 
   1   4   4      857.89      824.43     10.06 o 
   2   4   4       48.18       53.31      4.42 o 
   3   4   4       50.17       49.96      3.85 o 
   4   4   4       11.81        5.96      3.07 o 
   5   4   4       41.87       56.90      7.40 o 
   6   4   4      116.79      115.30      7.54 o 
  -9   5   4      172.01      176.60      8.97 o 
  -8   5   4      113.34      107.10      5.40 o 
  -7   5   4     1682.71     1753.24     29.17 o 
  -6   5   4      407.86      355.24     12.31 o 
  -5   5   4     1669.25     1665.43     10.82 o 
  -4   5   4      774.78      733.93     17.50 o 
  -3   5   4     1013.10     1052.27      9.51 o 
  -2   5   4       39.91       43.66      1.51 o 
  -1   5   4      535.33      512.06      5.05 o 
   0   5   4      444.39      430.93      4.46 o 
   1   5   4      818.91      815.88     15.34 o 
   2   5   4       13.52       20.40      2.75 o 
   3   5   4      215.02      194.20      6.81 o 
   4   5   4       68.75       57.84      5.89 o 
   5   5   4       26.94       41.94      7.23 o 
   6   5   4       84.75      120.19      7.86 o 
  -9   6   4       57.37       64.22      7.17 o 
  -8   6   4      591.89      577.01     12.11 o 
  -7   6   4       14.12       20.00      2.73 o 
  -6   6   4      411.85      426.59     10.70 o 
  -5   6   4      485.41      465.77      7.49 o 
  -4   6   4      800.07      785.96     11.01 o 
  -3   6   4      874.18      879.59      8.28 o 
  -2   6   4     1123.79     1074.44      6.38 o 
  -1   6   4      102.06      121.96      2.19 o 
   0   6   4     1238.26     1191.33     14.50 o 
   1   6   4      821.51      755.52     18.08 o 
   2   6   4      328.71      309.65      6.89 o 
   3   6   4      273.45      285.43      6.74 o 
   4   6   4        8.27       16.70      3.25 o 
   5   6   4       39.80       53.10      6.34 o 
   6   6   4       53.45       57.65      5.26 o 
  -9   7   4       98.71      111.12      7.66 o 
  -8   7   4      233.45      237.19      7.34 o 
  -7   7   4      304.30      310.11      7.41 o 
  -6   7   4       13.07       15.73      2.59 o 
  -5   7   4      313.06      305.18      6.81 o 
  -4   7   4      242.20      198.85      4.22 o 
  -3   7   4      651.36      593.66      7.48 o 
  -2   7   4      382.64      425.68      4.79 o 
  -1   7   4     1073.52     1020.94      6.90 o 
   0   7   4     1120.66     1099.77      8.25 o 
   1   7   4     1441.66     1408.20     24.61 o 
   2   7   4      149.99      130.62      4.75 o 
   3   7   4      224.69      199.87      6.08 o 
   4   7   4      282.18      265.99      9.10 o 
   5   7   4       28.50       32.48      4.06 o 
  -8   8   4      387.85      427.13      9.33 o 
  -7   8   4        0.06        3.32      2.51 o 
  -6   8   4       17.96       32.46      3.67 o 
  -5   8   4        3.44        8.49      2.22 o 
  -4   8   4      273.45      263.17      4.95 o 
  -3   8   4     1103.25     1128.37      9.00 o 
  -2   8   4      248.62      239.70      3.35 o 
  -1   8   4      310.87      302.80      3.63 o 
   0   8   4      866.91      866.53      6.55 o 
   1   8   4      617.79      578.68      5.72 o 
   2   8   4      834.89      820.39      8.52 o 
   3   8   4        6.67       11.35      2.33 o 
   4   8   4      238.00      251.74      6.58 o 
   5   8   4        1.41        8.02      4.36 o 
  -8   9   4       26.72       15.43      5.15 o 
  -7   9   4        2.47        5.30      2.01 o 
  -6   9   4        3.41        3.06      2.66 o 
  -5   9   4       39.47       37.45      2.63 o 
  -4   9   4     1121.63     1140.25     10.55 o 
  -3   9   4     1092.69     1064.60     10.05 o 
  -2   9   4       20.01       16.60      1.65 o 
  -1   9   4      862.11      818.62      5.82 o 
   0   9   4       68.00       66.33      2.72 o 
   1   9   4      236.37      220.06      4.62 o 
   2   9   4       32.70       35.12      3.43 o 
   3   9   4      216.75      196.60      5.45 o 
   4   9   4      123.79      125.35      6.94 o 
   5   9   4       12.69        7.83      5.09 o 
  -8  10   4       90.12       99.78      9.10 o 
  -7  10   4        9.22        8.60      3.25 o 
  -6  10   4      278.06      305.30      6.90 o 
  -5  10   4      651.36      606.34      9.68 o 
  -4  10   4      415.81      394.36      6.34 o 
  -3  10   4      106.32       88.06      3.19 o 
  -2  10   4      153.59      167.20      3.02 o 
  -1  10   4      224.15      214.57      3.52 o 
   0  10   4      278.73      281.21      4.15 o 
   1  10   4      162.48      140.44      3.24 o 
   2  10   4      714.24      682.22     12.84 o 
   3  10   4        5.16        2.14      2.60 o 
   4  10   4      240.73      255.41      7.56 o 
   5  10   4       41.37       35.44      6.79 o 
  -8  11   4      142.13      139.92      9.35 o 
  -7  11   4        3.93        2.52      4.26 o 
  -6  11   4        9.07        7.50      3.14 o 
  -5  11   4      412.67      396.07      9.53 o 
  -4  11   4       23.03       23.01      2.18 o 
  -3  11   4     1974.50     1980.27     11.74 o 
  -2  11   4      469.97      458.39      5.23 o 
  -1  11   4     1908.25     1924.38     11.18 o 
   0  11   4        9.57        9.40      1.66 o 
   1  11   4       71.47       66.12      3.10 o 
   2  11   4      176.08      190.89      8.58 o 
   3  11   4       70.11       62.82      4.85 o 
   4  11   4       37.82       35.31      4.14 o 
   5  11   4       41.06       32.22      7.56 o 
  -7  12   4        2.13        6.41      3.65 o 
  -6  12   4      887.54      900.42     15.27 o 
  -5  12   4       90.97       98.33      5.73 o 
  -4  12   4      395.85      385.33      5.90 o 
  -3  12   4       19.63       17.16      2.06 o 
  -2  12   4      266.33      276.71      4.80 o 
  -1  12   4      561.98      557.35      5.95 o 
   0  12   4        2.68        5.71      1.56 o 
   1  12   4        0.58        2.30      1.16 o 
   2  12   4      396.43      394.20      6.74 o 
   3  12   4       23.97       17.98      3.56 o 
   4  12   4      199.65      235.03      8.94 o 
  -7  13   4        5.34        2.68      4.40 o 
  -6  13   4       19.45       19.22      4.11 o 
  -5  13   4       45.75       47.00      3.75 o 
  -4  13   4       46.14       44.84      3.63 o 
  -3  13   4     1032.53     1068.67     11.21 o 
  -2  13   4      333.44      324.82     11.08 o 
  -1  13   4      167.50      152.75      3.70 o 
   0  13   4      119.19      126.50      3.89 o 
   1  13   4        6.75       11.16      2.10 o 
   2  13   4        7.14       11.57      2.44 o 
   3  13   4       69.17       55.43      4.73 o 
   4  13   4        0.29        2.98      2.87 o 
  -7  14   4       12.45       16.35      5.12 o 
  -6  14   4      666.65      699.58     16.45 o 
  -5  14   4       19.49       12.05      3.41 o 
  -4  14   4      189.68      171.80      8.60 o 
  -3  14   4       54.85       43.04      5.91 o 
  -2  14   4       59.64       57.86      9.77 o 
  -1  14   4        0.03        3.27      3.91 o 
   0  14   4       47.83       54.27      3.01 o 
   1  14   4      119.05      117.73      4.34 o 
   2  14   4      215.56      229.63      6.52 o 
   3  14   4        2.45        3.90      4.13 o 
   4  14   4       67.74       88.17      6.93 o 
  -6  15   4       12.27       12.70      4.49 o 
  -5  15   4      112.79      101.14      7.55 o 
  -4  15   4       70.89       71.88      7.09 o 
  -3  15   4      438.15      447.92     12.05 o 
  -2  15   4      116.77       92.75      7.11 o 
  -1  15   4      797.09      783.22     11.28 o 
   0  15   4        9.26        5.98      1.73 o 
   1  15   4      106.78      111.86      4.46 o 
   2  15   4       15.73        8.17      2.56 o 
   3  15   4       14.91       13.62      4.03 o 
  -6  16   4      305.30      308.96     26.45 o 
  -5  16   4      126.56      159.26     16.69 o 
  -4  16   4      187.70      182.09      8.79 o 
  -3  16   4        8.04        6.57      5.23 o 
  -2  16   4        3.56        2.70      2.47 o 
  -1  16   4      102.90       90.20      5.55 o 
   0  16   4      387.34      396.71      9.85 o 
   1  16   4       16.83       14.61      3.11 o 
   2  16   4      317.82      296.40     11.40 o 
  -5  17   4      119.55      147.38     10.53 o 
  -4  17   4       37.77       33.20      6.34 o 
  -3  17   4       61.82       57.51      7.17 o 
  -2  17   4       75.11       65.66      5.13 o 
  -1  17   4      557.42      575.30     10.90 o 
   0  17   4       13.20       10.12      3.29 o 
   1  17   4      153.43      137.21      7.75 o 
   2  17   4      104.08      104.12      7.39 o 
  -4  18   4       82.50       77.53      7.87 o 
  -3  18   4        1.04        7.54      4.32 o 
  -2  18   4       57.12       57.04      5.20 o 
  -1  18   4       71.45       65.81      9.26 o 
   0  18   4      301.45      289.96      8.45 o 
   1  18   4        0.97        8.02      5.36 o 
  -3  19   4      240.96      234.89     13.78 o 
  -2  19   4       12.24       11.78      3.26 o 
  -1  19   4      332.08      332.58     12.32 o 
   0  19   4      121.06      116.73      6.06 o 
  -9   0   5       67.06       71.26      9.66 o 
  -7   0   5      753.19      768.01     11.32 o 
  -5   0   5     3534.51     3498.40     23.54 o 
  -3   0   5     3118.81     3165.21     21.61 o 
  -1   0   5        9.03        4.95      3.26 o 
   1   0   5     2572.33     2598.27     38.83 o 
   3   0   5      159.88      136.46      9.65 o 
   5   0   5      294.04      347.07     18.05 o 
  -9   1   5        0.22       -1.76      3.45 o 
  -8   1   5      879.76      887.55     15.48 o 
  -7   1   5        4.31        4.26      2.98 o 
  -6   1   5      441.97      443.74      7.53 o 
  -5   1   5        0.38        6.78      1.75 o 
  -4   1   5        4.04        1.83      1.06 o 
  -3   1   5      203.79      190.91      5.19 o 
  -2   1   5     1554.94     1586.80      7.87 o 
  -1   1   5        2.42        1.61      0.62 o 
   0   1   5     4141.21     4199.36     26.59 o 
   1   1   5      157.71      135.06      4.95 o 
   2   1   5      894.03      915.30     15.20 o 
   3   1   5       11.57        8.86      3.52 o 
   4   1   5        8.64        5.46      4.52 o 
   5   1   5        0.08       10.77      3.73 o 
  -9   2   5        1.71        5.89      5.00 o 
  -8   2   5       48.35       45.64      4.38 o 
  -7   2   5      527.16      528.84      8.67 o 
  -6   2   5      557.16      551.43      7.23 o 
  -5   2   5     2104.50     2115.54     14.65 o 
  -4   2   5        2.85        7.29      1.45 o 
  -3   2   5      913.78      822.99      6.85 o 
  -2   2   5        3.28        2.34      0.83 o 
  -1   2   5      229.60      238.25      4.79 o 
   0   2   5       11.26       38.48      3.53 o 
   1   2   5       15.48       23.39      2.69 o 
   2   2   5        1.53       11.93      2.84 o 
   3   2   5      447.04      430.60     11.03 o 
   4   2   5        8.42        9.02      5.49 o 
   5   2   5      120.80      149.03      8.46 o 
  -9   3   5       19.69       10.17      5.77 o 
  -8   3   5      348.88      360.53     10.63 o 
  -7   3   5        8.85       14.39      3.27 o 
  -6   3   5       70.22       63.71      4.11 o 
  -5   3   5       49.83       60.34      4.42 o 
  -4   3   5      888.94      898.56      7.27 o 
  -3   3   5     1137.49     1160.65      9.04 o 
  -2   3   5      582.60      521.70      5.36 o 
  -1   3   5      310.59      321.84      4.57 o 
   0   3   5     2884.56     2878.41     37.02 o 
   1   3   5      111.27       92.18      4.26 o 
   2   3   5      419.24      413.76      7.97 o 
   3   3   5      105.76      119.32      7.39 o 
   4   3   5        6.84        6.36      2.74 o 
   5   3   5       21.92       12.72      4.24 o 
  -9   4   5       50.28       49.40      6.72 o 
  -8   4   5       18.22       28.92      8.54 o 
  -7   4   5       31.18       43.20      3.77 o 
  -6   4   5      219.56      232.66      6.89 o 
  -5   4   5     3538.66     3527.60     35.59 o 
  -4   4   5       14.23       37.28      4.94 o 
  -3   4   5     2401.66     2399.59     13.68 o 
  -2   4   5      314.63      275.62      4.71 o 
  -1   4   5      726.90      706.22     10.47 o 
   0   4   5       50.46       65.18      3.69 o 
   1   4   5      212.80      197.87      6.12 o 
   2   4   5      123.56      128.39      5.37 o 
   3   4   5      498.42      490.58      9.46 o 
   4   4   5       40.94       48.27      9.10 o 
   5   4   5      117.97      136.29     13.35 o 
  -9   5   5        3.90        7.00      4.01 o 
  -8   5   5      254.22      229.06      7.31 o 
  -7   5   5      500.92      523.20      9.15 o 
  -6   5   5      410.05      418.92      7.62 o 
  -5   5   5       74.92       73.15      4.24 o 
  -4   5   5      862.22      881.23      9.62 o 
  -3   5   5      249.93      222.16      4.34 o 
  -2   5   5     2651.15     2754.57     20.94 o 
  -1   5   5      490.57      459.69      5.86 o 
   0   5   5      769.57      752.33     14.25 o 
   1   5   5       41.84       39.75      3.27 o 
   2   5   5      210.01      215.20      6.12 o 
   3   5   5       91.44      112.56      6.01 o 
   4   5   5      176.79      187.39     11.78 o 
   5   5   5       10.91       12.70      3.73 o 
  -9   6   5       23.26       18.15      3.83 o 
  -8   6   5      192.35      180.58      6.86 o 
  -7   6   5      307.17      294.98      7.09 o 
  -6   6   5      795.92      768.01     12.42 o 
  -5   6   5      597.24      592.43      8.72 o 
  -4   6   5       19.09       22.21      2.83 o 
  -3   6   5     2122.02     2158.29     18.23 o 
  -2   6   5      580.30      545.69      5.25 o 
  -1   6   5      663.24      623.68      6.16 o 
   0   6   5      127.76      134.54      5.64 o 
   1   6   5       93.90       93.20      5.24 o 
   2   6   5      249.92      232.14      9.11 o 
   3   6   5      330.12      341.77      8.41 o 
   4   6   5        1.33        3.71      4.07 o 
   5   6   5       69.60       68.82      6.79 o 
  -9   7   5       25.85       13.82      5.56 o 
  -8   7   5      200.70      177.40      6.65 o 
  -7   7   5       32.42       37.21      3.82 o 
  -6   7   5      193.21      204.32      5.88 o 
  -5   7   5       94.11       88.92      4.52 o 
  -4   7   5     1088.93     1066.01      9.17 o 
  -3   7   5      296.12      289.29      5.59 o 
  -2   7   5      840.82      777.00      6.45 o 
  -1   7   5      280.45      247.66      3.84 o 
   0   7   5      291.86      305.28      6.31 o 
   1   7   5       22.30       26.36      2.86 o 
   2   7   5      330.94      343.04      8.81 o 
   3   7   5       74.89       86.02      5.41 o 
   4   7   5       83.62      103.52      5.78 o 
   5   7   5        0.66        2.25      5.54 o 
  -8   8   5       78.55       78.11      5.69 o 
  -7   8   5      401.57      403.99      8.46 o 
  -6   8   5      361.06      357.92      7.54 o 
  -5   8   5        3.36        8.87      2.57 o 
  -4   8   5      150.76      141.18      4.66 o 
  -3   8   5      763.44      809.00      7.94 o 
  -2   8   5      540.98      547.81      5.07 o 
  -1   8   5      457.10      444.41      5.16 o 
   0   8   5        0.35        4.12      1.42 o 
   1   8   5      325.78      331.91      6.76 o 
   2   8   5      327.14      327.70      7.60 o 
   3   8   5       74.86       85.21      4.84 o 
   4   8   5        1.32        7.95      3.27 o 
  -8   9   5      120.29      111.64      6.05 o 
  -7   9   5       28.31       17.47      2.93 o 
  -6   9   5      881.70      911.38     11.48 o 
  -5   9   5       47.73       55.31      3.27 o 
  -4   9   5       22.29       24.56      2.42 o 
  -3   9   5      107.01      101.33      5.32 o 
  -2   9   5      947.26      911.60      7.52 o 
  -1   9   5       73.87       63.73      2.13 o 
   0   9   5        7.85        6.52      1.45 o 
   1   9   5       39.83       38.27      2.75 o 
   2   9   5       11.70       17.27      3.71 o 
   3   9   5       36.96       39.74      4.29 o 
   4   9   5      157.64      179.50      7.81 o 
  -8  10   5      162.57      171.02      9.21 o 
  -7  10   5      253.66      252.30      7.79 o 
  -6  10   5      184.20      176.66      5.87 o 
  -5  10   5      170.14      167.10      5.03 o 
  -4  10   5        6.75        4.23      1.84 o 
  -3  10   5       79.63       98.30      5.01 o 
  -2  10   5       81.02       81.33      3.15 o 
  -1  10   5     1048.19     1035.26      6.74 o 
   0  10   5        1.30        2.96      1.00 o 
   1  10   5      314.59      323.91     11.42 o 
   2  10   5       56.38       54.80      4.33 o 
   3  10   5        4.80        7.19      4.02 o 
   4  10   5        0.24        4.18      3.42 o 
  -8  11   5      188.66      180.89      8.77 o 
  -7  11   5        0.42        0.05      2.36 o 
  -6  11   5      773.48      821.30     10.90 o 
  -5  11   5       46.24       39.92      3.00 o 
  -4  11   5     1709.92     1713.24     12.25 o 
  -3  11   5      575.44      564.97      7.06 o 
  -2  11   5      255.48      254.47      5.52 o 
  -1  11   5        6.86        8.99      1.85 o 
   0  11   5      190.45      194.24      5.90 o 
   1  11   5       55.08       50.68      4.51 o 
   2  11   5       29.30       25.13      3.45 o 
   3  11   5       37.57       33.35      7.53 o 
   4  11   5       82.19       75.97      5.80 o 
  -7  12   5      416.28      423.08     14.24 o 
  -6  12   5       26.53       11.62      3.50 o 
  -5  12   5       73.58       58.22      3.53 o 
  -4  12   5       21.15       24.74      2.99 o 
  -3  12   5       85.33       93.22      3.56 o 
  -2  12   5        5.10        9.75      2.35 o 
  -1  12   5     1426.88     1454.31     19.55 o 
   0  12   5        0.04        3.03      3.93 o 
   1  12   5      171.69      156.58      5.67 o 
   2  12   5       27.27       26.63      5.13 o 
   3  12   5       31.48       37.97      5.13 o 
  -7  13   5       22.19        6.73      3.53 o 
  -6  13   5      438.47      460.62      9.76 o 
  -5  13   5       22.25       27.14      6.65 o 
  -4  13   5      702.64      722.62     12.26 o 
  -3  13   5       55.20       51.76      3.76 o 
  -2  13   5       50.54       49.93      3.93 o 
  -1  13   5       33.73       33.25      2.85 o 
   0  13   5        2.37        2.11      1.40 o 
   1  13   5       47.34       48.29      4.07 o 
   2  13   5       25.33       16.93      3.64 o 
   3  13   5       36.38       31.36      4.55 o 
  -7  14   5       52.17       52.29     13.34 o 
  -6  14   5       33.55       40.43      4.27 o 
  -5  14   5       16.98       23.90      4.98 o 
  -4  14   5        4.81        1.74      6.33 o 
  -3  14   5      118.72      112.78     10.63 o 
  -2  14   5      128.47      116.82      4.34 o 
  -1  14   5      154.47      163.39      5.06 o 
   0  14   5       24.02       19.40      3.72 o 
   1  14   5      707.74      747.11     11.42 o 
   2  14   5        0.69        6.11      1.94 o 
   3  14   5        0.85        6.05      3.07 o 
  -6  15   5      246.48      254.76     10.69 o 
  -5  15   5        8.35        5.57      4.10 o 
  -4  15   5      826.43      859.41     16.44 o 
  -3  15   5       30.38       35.29      5.81 o 
  -2  15   5      130.19      124.87      5.56 o 
  -1  15   5        6.61        4.15      2.66 o 
   0  15   5       34.54       35.84      4.11 o 
   1  15   5        4.71       15.61      3.42 o 
   2  15   5      217.66      188.40      7.22 o 
  -5  16   5       28.29       18.36      6.83 o 
  -4  16   5       39.34       44.10      5.69 o 
  -3  16   5      142.44      142.79      8.24 o 
  -2  16   5        1.58        2.88      2.50 o 
  -1  16   5      415.01      439.04     12.37 o 
   0  16   5       29.44       14.08      3.70 o 
   1  16   5      329.80      370.71     18.34 o 
  -5  17   5        1.02        8.23      4.27 o 
  -4  17   5      365.14      387.04     16.81 o 
  -3  17   5      157.81      153.53      9.71 o 
  -2  17   5       63.26       59.45      6.98 o 
  -1  17   5      200.92      194.61      9.81 o 
   0  17   5       35.72       44.04      6.22 o 
   1  17   5        1.19        2.60      4.15 o 
  -3  18   5       86.08       78.41      5.76 o 
  -2  18   5       25.97       19.63      5.23 o 
  -1  18   5      158.02      134.02     12.83 o 
  -8   0   6      808.76      863.54     21.73 o 
  -6   0   6      361.22      365.87      7.23 o 
  -4   0   6      166.82      159.16      4.76 o 
  -2   0   6       64.89       72.56      4.13 o 
   0   0   6      581.98      554.92     10.29 o 
   2   0   6     1778.23     1917.94     31.10 o 
   4   0   6       81.67      103.09     11.02 o 
  -9   1   6       52.24       37.91      4.96 o 
  -8   1   6       48.09       48.78      5.34 o 
  -7   1   6       21.51       10.49      2.60 o 
  -6   1   6       38.71       35.70      3.03 o 
  -5   1   6      171.60      160.16      3.48 o 
  -4   1   6       48.23       57.27      2.41 o 
  -3   1   6     2524.00     2531.60     13.94 o 
  -2   1   6       52.39       53.01      2.67 o 
  -1   1   6      667.14      609.86      7.06 o 
   0   1   6      354.18      354.27      7.10 o 
   1   1   6       23.46       21.28      3.64 o 
   2   1   6       66.26       85.03      6.79 o 
   3   1   6      112.40       89.03      7.34 o 
   4   1   6        4.49        3.89      8.36 o 
  -9   2   6      159.19      149.84      9.20 o 
  -8   2   6      606.62      636.90     14.46 o 
  -7   2   6       46.78       42.03      3.84 o 
  -6   2   6      302.91      296.09      6.22 o 
  -5   2   6       25.33       28.13      2.84 o 
  -4   2   6       34.42       33.98      2.00 o 
  -3   2   6      935.33      925.17      7.80 o 
  -2   2   6        3.21        8.72      2.19 o 
  -1   2   6       72.66       62.59      2.18 o 
   0   2   6      363.33      361.83      7.33 o 
   1   2   6       15.42       19.48      3.91 o 
   2   2   6      379.52      420.29     11.43 o 
   3   2   6        8.38        7.93      3.60 o 
   4   2   6       70.37       89.22     12.98 o 
  -9   3   6       63.35       68.86      9.54 o 
  -8   3   6        2.74        7.22      2.35 o 
  -7   3   6        3.01        3.87      2.42 o 
  -6   3   6      916.40      841.97      9.86 o 
  -5   3   6      587.51      609.25     10.50 o 
  -4   3   6        4.33        4.76      1.25 o 
  -3   3   6     2241.96     2272.61     12.76 o 
  -2   3   6      411.59      407.97      5.14 o 
  -1   3   6      547.30      530.59      7.56 o 
   0   3   6        3.15        6.69      2.96 o 
   1   3   6        2.04       10.33      2.58 o 
   2   3   6       22.75       31.97      3.69 o 
   3   3   6        1.68        5.43      3.71 o 
   4   3   6        9.21       11.43      4.81 o 
  -9   4   6       71.93       85.40      6.84 o 
  -8   4   6      347.38      357.51      8.82 o 
  -7   4   6       12.88        6.98      3.37 o 
  -6   4   6     1388.36     1406.58     16.50 o 
  -5   4   6      448.94      450.42      7.44 o 
  -4   4   6      435.90      450.79      7.33 o 
  -3   4   6       14.12       17.27      2.30 o 
  -2   4   6      540.26      555.04      6.18 o 
  -1   4   6      128.31      112.43      3.43 o 
   0   4   6      449.46      454.73     12.06 o 
   1   4   6      388.28      374.84      8.76 o 
   2   4   6      179.34      198.08      6.62 o 
   3   4   6       14.25       14.20      4.63 o 
   4   4   6       11.49       14.23      3.44 o 
  -9   5   6      125.78       97.88      7.96 o 
  -8   5   6        6.14        9.62      3.38 o 
  -7   5   6      383.61      383.88      7.99 o 
  -6   5   6        2.54       -0.08      2.37 o 
  -5   5   6      898.33      907.43     12.28 o 
  -4   5   6      595.22      548.29      8.55 o 
  -3   5   6     1529.03     1619.77     10.81 o 
  -2   5   6      210.42      207.61      4.28 o 
  -1   5   6      873.67      913.45     15.48 o 
   0   5   6        0.81        4.67      1.74 o 
   1   5   6       22.17       39.41      3.61 o 
   2   5   6       43.58       31.44      3.74 o 
   3   5   6        1.25        3.10      2.15 o 
   4   5   6       16.80       13.26      3.73 o 
  -9   6   6       52.90       49.04      5.18 o 
  -8   6   6      375.67      370.53      8.74 o 
  -7   6   6       54.49       42.97      4.18 o 
  -6   6   6      964.35      909.22     11.09 o 
  -5   6   6      105.87      109.78      4.71 o 
  -4   6   6      436.81      475.00      6.83 o 
  -3   6   6       50.28       42.48      2.78 o 
  -2   6   6      390.54      383.29      5.96 o 
  -1   6   6      980.07     1009.35     10.07 o 
   0   6   6      532.72      504.76      8.14 o 
   1   6   6      283.08      282.20      7.97 o 
   2   6   6       87.54       87.01      6.35 o 
   3   6   6      136.08      128.49      7.09 o 
   4   6   6       14.40       20.84      4.79 o 
  -9   7   6       71.01       55.57      4.82 o 
  -8   7   6       33.32       18.59      3.22 o 
  -7   7   6      575.15      596.70      9.91 o 
  -6   7   6      138.98      142.19      5.24 o 
  -5   7   6      453.61      426.73      9.60 o 
  -4   7   6     1040.22     1005.45      9.30 o 
  -3   7   6      302.00      319.62      5.58 o 
  -2   7   6        7.97       11.33      1.80 o 
  -1   7   6      356.19      355.61      7.85 o 
   0   7   6       27.42       28.97      4.18 o 
   1   7   6      457.83      448.29      8.57 o 
   2   7   6        0.31        4.64      2.66 o 
   3   7   6      116.93      126.59      8.57 o 
   4   7   6       33.23       28.87      8.99 o 
  -8   8   6      123.15      120.05      8.09 o 
  -7   8   6       48.71       43.88      3.80 o 
  -6   8   6      345.14      349.33      7.61 o 
  -5   8   6      509.91      508.64     12.59 o 
  -4   8   6      332.46      328.14      6.66 o 
  -3   8   6      327.98      297.41      5.43 o 
  -2   8   6      293.90      291.99      5.28 o 
  -1   8   6      206.75      200.34      3.95 o 
   0   8   6      438.06      440.92      8.25 o 
   1   8   6        5.97       19.54      4.35 o 
   2   8   6      181.82      164.58      6.52 o 
   3   8   6        5.05        7.66      4.10 o 
   4   8   6       75.62       70.80      7.21 o 
  -8   9   6      139.99      140.85     10.47 o 
  -7   9   6      369.83      390.50      9.63 o 
  -6   9   6      227.20      220.18      6.46 o 
  -5   9   6      486.64      482.50      7.29 o 
  -4   9   6       56.70       57.05      3.25 o 
  -3   9   6       17.40       11.04      2.33 o 
  -2   9   6        0.10        2.31      1.74 o 
  -1   9   6      338.40      349.01      5.46 o 
   0   9   6      367.76      353.01      8.69 o 
   1   9   6      425.57      425.09      7.31 o 
   2   9   6        2.58        6.79      2.43 o 
   3   9   6      220.59      263.27      9.45 o 
  -8  10   6       21.51       11.01      2.99 o 
  -7  10   6        0.32        6.94      1.98 o 
  -6  10   6      291.83      307.33      7.49 o 
  -5  10   6        4.65        5.90      2.55 o 
  -4  10   6     1249.86     1286.31     11.18 o 
  -3  10   6       85.09       84.07      3.77 o 
  -2  10   6      506.29      491.20      6.84 o 
  -1  10   6      166.59      164.76      4.58 o 
   0  10   6      392.54      398.95      7.84 o 
   1  10   6       24.73       32.51      3.56 o 
   2  10   6       62.07       52.56      4.49 o 
   3  10   6        1.01       12.33      3.37 o 
  -8  11   6       43.48       49.96      6.37 o 
  -7  11   6      699.30      739.79     12.50 o 
  -6  11   6       76.13       69.29      5.41 o 
  -5  11   6      946.75      982.30     10.34 o 
  -4  11   6       28.95       30.80      3.33 o 
  -3  11   6      246.79      244.84      5.20 o 
  -2  11   6       29.05       38.33      2.86 o 
  -1  11   6      401.58      422.94     12.02 o 
   0  11   6      359.93      358.68      6.76 o 
   1  11   6      537.69      545.32     11.61 o 
   2  11   6       12.12       11.66      4.17 o 
   3  11   6      153.52      169.79      7.64 o 
  -7  12   6       47.79       45.01      5.74 o 
  -6  12   6      382.37      371.20      8.11 o 
  -5  12   6      128.20      111.36      4.46 o 
  -4  12   6     1106.09     1129.91     10.75 o 
  -3  12   6       24.22       28.02      6.88 o 
  -2  12   6     1530.38     1574.75     15.62 o 
  -1  12   6       45.20       48.44      4.11 o 
   0  12   6      116.86      121.29      5.98 o 
   1  12   6        2.69        6.26      2.17 o 
   2  12   6        3.48        4.09      1.88 o 
  -7  13   6      538.58      568.52     13.96 o 
  -6  13   6        7.14        5.51      3.04 o 
  -5  13   6      230.75      216.33     10.06 o 
  -4  13   6        9.44        6.54      2.84 o 
  -3  13   6      187.01      184.97      5.83 o 
  -2  13   6      101.97      100.05      5.60 o 
  -1  13   6       67.77       71.45      5.68 o 
   0  13   6       13.00       10.28      3.26 o 
   1  13   6      219.67      221.64      9.83 o 
   2  13   6       19.78        9.66      3.84 o 
  -6  14   6       48.03       52.00      5.71 o 
  -5  14   6        2.84        0.41      3.29 o 
  -4  14   6      604.14      650.31     20.89 o 
  -3  14   6        0.95        3.99      2.96 o 
  -2  14   6      935.24      966.29     19.34 o 
  -1  14   6        3.96        4.98      2.46 o 
   0  14   6       12.57       18.22      3.72 o 
   1  14   6        0.08        4.53      5.17 o 
  -6  15   6       74.16       65.19      6.04 o 
  -5  15   6       81.12       61.19      6.59 o 
  -4  15   6       21.00       13.30      4.43 o 
  -3  15   6      147.86      154.69      8.70 o 
  -2  15   6       36.34       31.54      5.46 o 
  -1  15   6      222.07      216.42      8.50 o 
   0  15   6        3.81        4.90      3.25 o 
   1  15   6      164.42      166.36      9.65 o 
  -5  16   6        0.03        5.02      4.13 o 
  -4  16   6      378.56      411.64     21.57 o 
  -3  16   6        3.11        9.32      5.99 o 
  -2  16   6      436.16      452.90     16.40 o 
  -1  16   6        6.85        5.04      2.60 o 
   0  16   6      125.67      115.57      7.75 o 
  -3  17   6       13.47       13.21      5.04 o 
  -2  17   6        8.32       11.41      5.12 o 
  -1  17   6       92.93       84.67      8.08 o 
  -9   0   7      581.08      658.22     22.52 o 
  -7   0   7      214.69      193.61     12.22 o 
  -5   0   7        2.37        0.39      1.79 o 
  -3   0   7     1354.52     1400.86     16.81 o 
  -1   0   7      611.53      615.88     10.72 o 
   1   0   7      212.53      221.92     13.46 o 
   3   0   7        2.50        1.29      4.26 o 
  -9   1   7        0.01       -3.63      3.63 o 
  -8   1   7      270.19      234.38     10.44 o 
  -7   1   7        1.20        5.47      2.74 o 
  -6   1   7     1716.49     1766.52     39.14 o 
  -5   1   7        8.52        8.62      2.25 o 
  -4   1   7      429.06      443.85      5.63 o 
  -3   1   7        0.93        4.54      1.80 o 
  -2   1   7      142.08      149.08      4.12 o 
  -1   1   7        7.20       14.43      2.73 o 
   0   1   7       47.24       46.84      4.01 o 
   1   1   7       69.12       61.81      6.20 o 
   2   1   7      107.51       98.25     12.16 o 
   3   1   7       15.81        9.46      4.20 o 
  -9   2   7      186.99      172.65      9.06 o 
  -8   2   7       64.97       63.73      7.13 o 
  -7   2   7      252.23      220.57     11.12 o 
  -6   2   7        7.93       10.99      2.50 o 
  -5   2   7       29.37       26.81      2.95 o 
  -4   2   7      484.00      477.72      5.75 o 
  -3   2   7      399.43      397.10      5.83 o 
  -2   2   7       21.61       21.14      2.47 o 
  -1   2   7      881.96      920.55     11.23 o 
   0   2   7      137.16      117.16      5.39 o 
   1   2   7        5.76        8.48      2.64 o 
   2   2   7       58.85       69.06      8.28 o 
   3   2   7        1.97        2.73      1.98 o 
  -9   3   7       21.13       21.91     12.37 o 
  -8   3   7      132.90      149.52      9.39 o 
  -7   3   7       11.12       11.42      3.33 o 
  -6   3   7      595.09      589.05      8.99 o 
  -5   3   7        3.04        5.92      3.24 o 
  -4   3   7     1223.50     1229.38     14.62 o 
  -3   3   7       14.02       13.61      2.58 o 
  -2   3   7        2.77       12.08      2.89 o 
  -1   3   7       50.11       59.59      4.41 o 
   0   3   7       67.54       66.74      5.02 o 
   1   3   7       11.70       12.99      3.52 o 
   2   3   7       95.92       83.67      6.90 o 
   3   3   7        3.56        2.45      3.54 o 
  -9   4   7      360.33      342.84     19.87 o 
  -8   4   7      257.06      241.59     11.11 o 
  -7   4   7        3.97        9.92      3.16 o 
  -6   4   7      312.79      313.35      7.18 o 
  -5   4   7      568.06      577.05      8.71 o 
  -4   4   7      337.78      306.33      8.99 o 
  -3   4   7      327.61      323.55      6.77 o 
  -2   4   7      186.30      177.90      5.46 o 
  -1   4   7      979.18      967.73     13.48 o 
   0   4   7      280.00      276.06      7.73 o 
   1   4   7      232.85      239.77      7.54 o 
   2   4   7       22.32       25.20      5.95 o 
   3   4   7        9.92       12.11      8.19 o 
  -9   5   7       13.04       17.47      5.90 o 
  -8   5   7      205.46      206.04      9.96 o 
  -7   5   7        2.57        2.59      2.29 o 
  -6   5   7      852.42      840.47     11.14 o 
  -5   5   7      344.69      345.33      8.86 o 
  -4   5   7      609.32      611.39      9.03 o 
  -3   5   7      185.21      171.60      4.34 o 
  -2   5   7      271.05      273.61      4.94 o 
  -1   5   7       26.24       34.73      4.84 o 
   0   5   7      213.67      202.97      6.64 o 
   1   5   7       54.61       66.58      5.00 o 
   2   5   7      109.89      105.56      6.23 o 
   3   5   7       17.26       11.18      6.02 o 
  -8   6   7       81.62       82.94      4.94 o 
  -7   6   7      397.76      403.38      9.47 o 
  -6   6   7      175.41      171.75      5.88 o 
  -5   6   7      288.92      295.37      9.07 o 
  -4   6   7      120.70      114.68      4.70 o 
  -3   6   7      406.93      404.01      6.18 o 
  -2   6   7       35.20       30.89      2.78 o 
  -1   6   7      413.57      401.59      7.95 o 
   0   6   7       65.15       64.68      5.17 o 
   1   6   7      237.79      244.14      7.71 o 
   2   6   7       26.27       38.64      4.34 o 
   3   6   7       23.98       17.03      5.20 o 
  -8   7   7      114.59      109.21      5.89 o 
  -7   7   7      107.29       95.79      5.21 o 
  -6   7   7      248.80      254.40      6.76 o 
  -5   7   7      157.07      154.00      6.77 o 
  -4   7   7      558.72      557.21      7.60 o 
  -3   7   7      522.21      460.97      6.77 o 
  -2   7   7      215.78      217.98      6.08 o 
  -1   7   7        4.34        5.93      2.74 o 
   0   7   7      328.25      328.71      8.12 o 
   1   7   7      116.35      126.89      5.86 o 
   2   7   7      183.52      180.69      9.71 o 
   3   7   7        2.56        8.04      1.82 o 
  -8   8   7      152.97      148.16      7.62 o 
  -7   8   7      391.25      385.89      8.64 o 
  -6   8   7       19.54       14.38      3.15 o 
  -5   8   7      252.43      244.70      6.42 o 
  -4   8   7       22.52       18.84      2.92 o 
  -3   8   7      390.03      390.79      8.93 o 
  -2   8   7       43.69       42.26      3.13 o 
  -1   8   7       85.33       97.13      4.22 o 
   0   8   7      111.07      112.65      9.13 o 
   1   8   7      198.97      187.73      6.87 o 
   2   8   7       30.00       33.13      5.23 o 
  -8   9   7      182.04      182.69      8.63 o 
  -7   9   7       79.75       73.84      5.19 o 
  -6   9   7      152.67      142.10      6.46 o 
  -5   9   7       37.12       41.11      3.36 o 
  -4   9   7       64.33       64.42      4.00 o 
  -3   9   7      728.62      725.62      9.57 o 
  -2   9   7      712.44      723.99      8.64 o 
  -1   9   7        0.01        3.62      1.28 o 
   0   9   7      211.11      235.21      8.34 o 
   1   9   7       43.76       54.17      4.69 o 
   2   9   7       20.68       19.77      4.68 o 
  -7  10   7      204.34      185.57      7.05 o 
  -6  10   7        2.93        4.88      1.93 o 
  -5  10   7     1058.89     1030.23     23.53 o 
  -4  10   7      118.77      109.63      4.62 o 
  -3  10   7      384.55      384.20      6.76 o 
  -2  10   7        7.73       15.01      2.83 o 
  -1  10   7       63.99       70.43      3.92 o 
   0  10   7        0.15        4.97      3.19 o 
   1  10   7      100.76       84.61      5.42 o 
   2  10   7       47.16       48.83      4.85 o 
  -7  11   7      168.22      170.91      6.74 o 
  -6  11   7       23.00       22.08      5.28 o 
  -5  11   7        0.75        3.53      2.27 o 
  -4  11   7      833.39      842.76      9.73 o 
  -3  11   7       20.81       22.39      2.73 o 
  -2  11   7      607.57      616.04     12.34 o 
  -1  11   7        6.49        5.87      3.47 o 
   0  11   7      608.32      668.00     15.38 o 
   1  11   7        4.73        1.68      2.08 o 
   2  11   7       19.28       22.13      9.77 o 
  -7  12   7      375.71      405.75     12.12 o 
  -6  12   7        1.18        7.62      3.40 o 
  -5  12   7      929.35      900.79     10.61 o 
  -4  12   7       17.68        5.43      2.97 o 
  -3  12   7      269.16      274.99      8.00 o 
  -2  12   7        0.26        4.34      3.19 o 
  -1  12   7      164.77      158.66      6.20 o 
   0  12   7        8.49       12.35      4.19 o 
   1  12   7       20.17       12.71      9.65 o 
  -6  13   7       24.64        8.52      3.23 o 
  -5  13   7       21.58       17.98      3.38 o 
  -4  13   7      100.08       92.04     10.01 o 
  -3  13   7        4.41        4.92      2.57 o 
  -2  13   7      500.79      495.06     10.25 o 
  -1  13   7        0.08        1.58      2.38 o 
   0  13   7      199.24      212.30     14.99 o 
   1  13   7        2.53       -1.65      4.02 o 
  -5  14   7      523.74      527.39     13.49 o 
  -4  14   7        0.56        6.95      5.03 o 
  -3  14   7      156.57      152.29      7.57 o 
  -2  14   7       13.03       11.88      3.23 o 
  -1  14   7        2.10        4.58      2.20 o 
   0  14   7        0.05        4.68      2.78 o 
  -5  15   7        4.43        0.50      4.80 o 
  -4  15   7       60.35       55.31      7.38 o 
  -3  15   7        0.22        4.52      2.97 o 
  -2  15   7      349.25      360.77     12.05 o 
  -1  15   7       24.91       24.28      4.35 o 
  -8   0   8      156.70      154.91     11.83 o 
  -6   0   8      711.73      713.75     20.36 o 
  -4   0   8      793.02      798.16     11.45 o 
  -2   0   8      416.41      417.46     18.55 o 
   0   0   8       66.95       71.92      9.77 o 
   2   0   8       98.29       53.85     10.21 o 
  -9   1   8      526.36      565.98     14.90 o 
  -8   1   8       29.00       28.10      9.90 o 
  -7   1   8     1128.58     1165.52     23.42 o 
  -6   1   8       15.15       18.15      6.07 o 
  -5   1   8      136.55      138.84      7.07 o 
  -4   1   8       74.51       70.25      3.95 o 
  -3   1   8       80.84       78.60      3.41 o 
  -2   1   8        6.14       16.32      3.14 o 
  -1   1   8      619.97      639.54     10.46 o 
   0   1   8       56.84       50.93      4.71 o 
   1   1   8      420.45      465.87     13.22 o 
   2   1   8        3.89        2.84      3.19 o 
  -9   2   8       20.51       21.65     12.77 o 
  -8   2   8       16.80       15.76      5.06 o 
  -7   2   8      115.14      100.40     10.41 o 
  -6   2   8      610.51      632.65     13.19 o 
  -5   2   8       89.57       92.92      4.40 o 
  -4   2   8      701.67      692.96      9.97 o 
  -3   2   8      294.26      277.84      6.63 o 
  -2   2   8      288.20      302.04      7.34 o 
  -1   2   8       37.35       47.74      5.79 o 
   0   2   8       90.91       83.05      5.24 o 
   1   2   8       52.62       66.70      7.01 o 
   2   2   8        4.13        4.48      2.69 o 
  -8   3   8        0.52       -1.84      3.37 o 
  -7   3   8      481.47      502.93     14.20 o 
  -6   3   8       10.29        9.66      4.08 o 
  -5   3   8      160.50      174.88      5.61 o 
  -4   3   8      204.28      205.16      7.54 o 
  -3   3   8      228.00      223.54      6.28 o 
  -2   3   8       37.23       45.66      4.50 o 
  -1   3   8      227.72      223.41      6.72 o 
   0   3   8        0.21        4.22      1.69 o 
   1   3   8      244.89      262.27      8.12 o 
   2   3   8       32.10       24.85      5.88 o 
  -8   4   8       56.44       41.73      9.70 o 
  -7   4   8      137.95      132.13     10.20 o 
  -6   4   8      315.51      325.48      7.64 o 
  -5   4   8       14.62       14.23      3.09 o 
  -4   4   8     1633.85     1719.57     15.85 o 
  -3   4   8       63.13       66.40      4.43 o 
  -2   4   8      689.19      749.39     17.43 o 
  -1   4   8      193.39      210.09      6.87 o 
   0   4   8       15.35       12.00      3.43 o 
   1   4   8        4.86        5.47      1.96 o 
   2   4   8        2.18        1.91      3.82 o 
  -8   5   8        0.00        3.03      3.51 o 
  -7   5   8      376.26      351.34     12.59 o 
  -6   5   8      636.48      643.06     10.28 o 
  -5   5   8      449.74      450.40      8.64 o 
  -4   5   8       44.17       54.03      5.40 o 
  -3   5   8      563.82      549.99     11.76 o 
  -2   5   8       39.90       42.13      4.07 o 
  -1   5   8      286.78      304.24      8.77 o 
   0   5   8       12.86        9.94      2.81 o 
   1   5   8       35.72       33.97      4.35 o 
   2   5   8       17.95       10.99      3.72 o 
  -8   6   8      101.32      100.78      6.81 o 
  -7   6   8      122.66      129.02      5.58 o 
  -6   6   8      288.68      269.63      9.05 o 
  -5   6   8       36.97       37.70      3.88 o 
  -4   6   8      678.26      691.69     10.58 o 
  -3   6   8       69.23       70.65      4.85 o 
  -2   6   8      416.44      409.31      8.51 o 
  -1   6   8      120.28      140.54      7.38 o 
   0   6   8       11.66        5.86      2.66 o 
   1   6   8        2.94        3.59      2.29 o 
   2   6   8       17.24       17.66      4.45 o 
  -8   7   8       15.06       10.37      3.89 o 
  -7   7   8      154.75      131.66      6.23 o 
  -6   7   8      226.47      199.87      6.87 o 
  -5   7   8      154.40      168.24      7.43 o 
  -4   7   8        0.01        4.10      2.46 o 
  -3   7   8      548.47      539.77      9.60 o 
  -2   7   8       99.83       93.07      5.12 o 
  -1   7   8       23.22       31.04      3.98 o 
   0   7   8       17.51       10.04      4.22 o 
   1   7   8       52.86       42.52      4.28 o 
  -8   8   8      231.85      248.28      8.08 o 
  -7   8   8        6.05        2.63      2.73 o 
  -6   8   8       60.74       61.45      4.80 o 
  -5   8   8       26.51       25.82      4.24 o 
  -4   8   8       50.39       51.32      4.41 o 
  -3   8   8       14.94       20.03      5.31 o 
  -2   8   8       81.06       75.32      5.02 o 
  -1   8   8      168.44      164.72      6.51 o 
   0   8   8       49.81       56.08      7.15 o 
   1   8   8       11.23       18.90      5.06 o 
  -7   9   8       26.32       20.31      4.26 o 
  -6   9   8       54.70       56.51      5.68 o 
  -5   9   8      297.37      306.30      8.47 o 
  -4   9   8       18.74       11.79      2.77 o 
  -3   9   8       48.31       51.52      6.23 o 
  -2   9   8       36.62       40.15      4.86 o 
  -1   9   8       86.42       81.72      5.06 o 
   0   9   8        0.73        3.89      2.86 o 
   1   9   8       20.06       19.41      4.91 o 
  -7  10   8       11.55       10.02      3.50 o 
  -6  10   8       39.58       30.31      4.24 o 
  -5  10   8      231.67      224.45      7.21 o 
  -4  10   8       88.90       91.65      4.82 o 
  -3  10   8       89.26       80.80      5.04 o 
  -2  10   8       11.74       17.22      4.34 o 
   0  10   8      217.94      231.90     11.30 o 
  -6  11   8       25.56       25.91      3.65 o 
  -5  11   8      327.39      349.69      8.21 o 
  -4  11   8        4.50        5.85      2.79 o 
  -3  11   8      606.05      647.64     16.50 o 
  -2  11   8       22.29       34.14      7.17 o 
  -1  11   8       51.06       49.88      6.23 o 
   0  11   8       21.43       21.82      7.28 o 
  -6  12   8      253.64      247.29      7.97 o 
  -5  12   8        7.18        8.49      3.75 o 
  -4  12   8        7.67        6.72      2.97 o 
  -3  12   8        7.07        7.25      8.66 o 
  -2  12   8      121.91      111.22      7.91 o 
  -1  12   8       59.91       46.63      7.06 o 
  -5  13   8      271.18      248.45     10.80 o 
  -4  13   8        2.32        3.11      2.58 o 
  -3  13   8      344.12      358.68     11.01 o 
  -2  13   8       17.89       26.72      9.39 o 
  -1  13   8       46.85       56.44      7.06 o 
  -3  14   8        1.95        3.46      1.85 o 
  -7   0   9      647.58      649.35     24.79 o 
  -5   0   9     1031.74     1104.89    125.01 o 
  -3   0   9      274.46      266.54      8.04 o 
  -1   0   9        2.11        7.84      5.76 o 
   1   0   9      107.82       86.51     10.73 o 
  -8   1   9       38.26       24.46      5.86 o 
  -7   1   9       16.22       26.38      6.45 o 
  -6   1   9      107.54       98.80      8.52 o 
  -5   1   9        8.86        7.82      5.14 o 
  -4   1   9      556.22      572.70     16.31 o 
  -3   1   9        0.31        5.42      2.70 o 
  -2   1   9      673.56      726.16     11.32 o 
  -1   1   9        0.70       -0.64      2.77 o 
   0   1   9       60.67       67.53     11.88 o 
   1   1   9       35.67       27.06      5.11 o 
  -8   2   9       22.60       15.71      4.62 o 
  -7   2   9      622.63      618.29     24.12 o 
  -6   2   9       20.74       16.25      5.98 o 
  -5   2   9      516.31      507.39     12.67 o 
  -4   2   9        4.32        5.80      2.19 o 
  -3   2   9       76.87       75.85      4.86 o 
  -2   2   9       26.63       40.81      7.52 o 
  -1   2   9       16.47       12.45      6.07 o 
   0   2   9       48.89       41.56      7.59 o 
   1   2   9       70.64       61.61      7.08 o 
  -8   3   9       75.21       90.50     13.09 o 
  -7   3   9        0.18        0.18      3.66 o 
  -6   3   9        2.11        6.96      3.24 o 
  -5   3   9      331.30      346.29     11.43 o 
  -4   3   9      533.03      536.55      9.62 o 
  -3   3   9       15.81       13.41      4.39 o 
  -2   3   9      338.12      354.06     13.78 o 
  -1   3   9        1.77        6.53      3.50 o 
   0   3   9      179.88      184.17      7.82 o 
   1   3   9        3.90       11.45      4.33 o 
  -8   4   9       39.82       35.39      7.45 o 
  -7   4   9      196.86      209.83     21.67 o 
  -6   4   9        1.21        7.33      4.25 o 
  -5   4   9      591.68      604.59     11.93 o 
  -4   4   9      170.66      174.08      7.38 o 
  -3   4   9       42.89       45.18      5.11 o 
  -2   4   9       13.58       15.24      4.60 o 
  -1   4   9      134.18      129.51      6.63 o 
   0   4   9       32.76       40.21      7.01 o 
  -7   5   9        0.79        4.43      3.64 o 
  -6   5   9      142.60      121.68      7.46 o 
  -5   5   9       13.17       11.68      5.09 o 
  -4   5   9      119.99      130.05      6.34 o 
  -3   5   9       26.65       36.42      4.95 o 
  -2   5   9      321.20      311.73      8.71 o 
  -1   5   9        6.15        8.24      2.56 o 
   0   5   9      193.81      187.82      9.58 o 
  -7   6   9      492.93      483.52     13.17 o 
  -6   6   9        5.02        6.23      2.30 o 
  -5   6   9      142.75      144.69      6.97 o 
  -4   6   9      189.70      197.22      6.94 o 
  -3   6   9       67.13       65.64      5.06 o 
  -2   6   9        1.76        5.72      3.04 o 
  -1   6   9      121.80      107.88      7.63 o 
   0   6   9       73.22       88.84      8.18 o 
  -7   7   9        3.14        3.59      5.77 o 
  -6   7   9      287.36      309.06      9.73 o 
  -5   7   9       63.46       60.56      4.58 o 
  -4   7   9       52.48       57.31      5.07 o 
  -3   7   9       25.15       23.69      4.18 o 
  -2   7   9       98.28      103.21      6.26 o 
  -1   7   9       11.45        6.78      4.91 o 
   0   7   9       33.25       36.70      5.17 o 
  -7   8   9      251.56      259.36     27.43 o 
  -6   8   9        7.51        6.22      3.02 o 
  -5   8   9       29.18       35.87      4.13 o 
  -4   8   9      273.79      272.00     12.40 o 
  -3   8   9      132.93      137.92      6.50 o 
  -2   8   9       10.45        3.65      3.01 o 
  -1   8   9       56.80       52.06      5.12 o 
  -6   9   9      319.00      324.41      9.06 o 
  -5   9   9      116.56      107.02      6.06 o 
  -4   9   9       29.48       23.85      4.80 o 
  -3   9   9        6.46        7.30      3.40 o 
  -2   9   9       29.26       33.87      8.68 o 
  -1   9   9       17.46        8.39      4.64 o 
  -6  10   9        4.10        6.12      2.60 o 
  -5  10   9       76.04       70.86      5.78 o 
  -4  10   9       19.04       18.44      4.11 o 
  -3  10   9      313.64      326.71     14.14 o 
  -2  10   9       30.42       20.33      8.16 o 
  -5  11   9       22.01       20.59      4.29 o 
  -4  11   9      238.53      216.39     10.14 o 
  -3  11   9       77.26       68.91      7.51 o 
  -6   0  10        2.58       11.28      6.09 o 
  -4   0  10        2.04        2.15      4.49 o 
  -2   0  10      101.63      101.33     11.88 o 
  -7   1  10      131.23      103.32      9.40 o 
  -6   1  10        4.01        3.91      4.28 o 
  -5   1  10      426.66      432.35     42.65 o 
  -4   1  10        0.02        9.63      3.76 o 
  -3   1  10       67.13       78.61      7.04 o 
  -2   1  10        1.09        3.55      3.18 o 
  -1   1  10        8.55        6.80      2.90 o 
  -7   2  10       50.11       58.22      6.54 o 
  -6   2  10       50.03       42.22      5.87 o 
  -5   2  10       63.25       67.49     10.42 o 
  -4   2  10        1.25        3.48      3.91 o 
  -3   2  10       18.42       24.67      5.11 o 
  -2   2  10       76.67       73.28      5.53 o 
  -1   2  10        0.00        0.66      2.79 o 
  -7   3  10       81.69       87.93      8.15 o 
  -6   3  10      118.92      108.27      7.69 o 
  -5   3  10      255.25      290.95     14.28 o 
  -4   3  10        5.81        9.08      4.76 o 
  -3   3  10      383.84      412.81     17.61 o 
  -2   3  10       14.05       19.02      4.19 o 
  -1   3  10        0.98        1.54      2.69 o 
  -6   4  10       19.91       14.90      4.25 o 
  -5   4  10        0.10        8.54      5.38 o 
  -4   4  10      216.18      190.90      9.69 o 
  -3   4  10      100.04       97.85      6.35 o 
  -2   4  10      139.99      139.42      7.15 o 
  -6   5  10        9.11       13.43      7.63 o 
  -5   5  10      398.53      401.09     16.72 o 
  -4   5  10        0.05        4.87      3.20 o 
  -3   5  10      198.62      204.65      7.99 o 
  -2   5  10       48.71       59.73      5.55 o 
  -6   6  10      269.29      251.25     10.34 o 
  -5   6  10        0.07        3.62      3.76 o 
  -4   6  10       97.83       96.87      6.11 o 
  -3   6  10       66.20       74.72      5.99 o 
  -2   6  10      113.40      108.93      6.59 o 
  -5   7  10      100.13       95.28      5.87 o 
  -4   7  10        0.52        2.52      2.96 o 
  -3   7  10       88.17       83.41      6.33 o 
  -4   8  10       26.06       19.36      7.75 o 
                                                 
